# Supplementary material for: Heterologous Biosynthesis of the Fungal Sesquiterpene Trichodermol in Saccharomyces cerevisiae
Source: Front Microbiol. 2018 Aug 6;9:1773. doi: 10.3389/fmicb.2018.01773 (PMC6087768; doi:10.3389/fmicb.2018.01773)
Supplement: Supplementary file 2 [file Data_Sheet_1.XLS]

## Sheet: BY4741-VS-TD5.GeneDiffExpFilter
geneID	geneLength	BY4741-Expression	TD5-Expression	BY4741-FPKM	TD5-FPKM	log2 Ratio(TD5/BY4741)	Up-Down-Regulation(TD5/BY4741)	P-value	FDR	Symbol	Description	KEGG Orthology	GO Component	GO Function	GO Process	Blast nr
1466409	150	0	520.33	0.03	439.58	13.8389	Up	1.71e-163	1.86e-162	YLR154C-G	Saccharomyces cerevisiae S288c hypothetical protein partial mRNA	-	-	-	-	gi|118578017|sp|Q3E813.1|YL154_YEAST/3.51395e-25/RecName: Full=Uncharacterized protein YLR154C-G
852912	1323	0	5403.26	0.03	402.72	13.7125	Up	0	0	YGR027W-A	Saccharomyces cerevisiae S288c gag protein partial mRNA	-	-	-	-	gi|7839170|ref|NP_058159.1|/0/gag protein [Saccharomyces cerevisiae S288c]
856692	804	0	1031	0.03	128.81	12.068	Up	0	0	URA3	Saccharomyces cerevisiae S288c orotidine-5'-phosphate decarboxylase (URA3), partial mRNA	K01591|1|2e-151|535|sce:YEL021W|orotidine-5'-phosphate decarboxylase [EC:4.1.1.23]	-	GO:0016831//carboxy-lyase activity	GO:0019856//pyrimidine nucleobase biosynthetic process;GO:0006222//UMP biosynthetic process	gi|398364267|ref|NP_010893.3|/2.09967e-150/orotidine-5'-phosphate decarboxylase [Saccharomyces cerevisiae S288c]
851675	1323	0	498.75	0.03	37.17	10.275	Up	1.32e-156	1.37e-155	YDR098C-A	Saccharomyces cerevisiae S288c gag protein partial mRNA	-	-	-	-	gi|7839151|ref|NP_058141.1|/0/gag protein [Saccharomyces cerevisiae S288c]
851913	1323	0	489.95	0.03	36.52	10.2495	Up	8.63e-154	8.7e-153	YDR316W-A	Saccharomyces cerevisiae S288c gag protein partial mRNA	-	-	-	-	gi|6323695|ref|NP_013766.1|/0/gag protein [Saccharomyces cerevisiae S288c]
853069	1323	0	489.95	0.03	36.52	10.2495	Up	8.63e-154	8.69e-153	YGR161C-C	Saccharomyces cerevisiae S288c gag protein partial mRNA	-	-	-	-	gi|6323695|ref|NP_013766.1|/0/gag protein [Saccharomyces cerevisiae S288c]
855671	1323	0	405.25	0.03	30.2	9.97537	Up	1.69e-127	1.46e-126	YNL054W-A	Saccharomyces cerevisiae S288c gag protein partial mRNA	-	-	-	-	gi|7839195|ref|NP_058180.1|/0/gag protein [Saccharomyces cerevisiae S288c]
853210	363	0	29.89	0.03	8.78	8.19311	Up	8.15e-10	1.39e-09	PAU12	Saccharomyces cerevisiae S288c seripauperin PAU12 (PAU12), partial mRNA	-	-	-	GO:0050896//response to stimulus	gi|584477929|gb|EWH19668.1|/6.64964e-48/Pau24p [Saccharomyces cerevisiae P283]
1466412	213	0.17	24.71	0.09	13.43	7.22132	Up	2.99e-08	4.84e-08	YLR157W-A	Saccharomyces cerevisiae S288c hypothetical protein partial mRNA	-	-	-	-	gi|1234845|gb|AAB67485.1|/5.35706e-34/Ylr161wp [Saccharomyces cerevisiae]
851295	612	0	25.72	0.03	4.29	7.15987	Up	1.46e-08	2.38e-08	YAR066W	Saccharomyces cerevisiae S288c hypothetical protein partial mRNA	-	-	-	-	gi|151944208|gb|EDN62495.1|/4.64655e-86/hypothetical protein SCY_2333 [Saccharomyces cerevisiae YJM789]
852298	1323	0	52.21	0.03	3.89	7.01866	Up	5.16e-17	1.1e-16	YBR012W-A	Saccharomyces cerevisiae S288c gag protein partial mRNA	-	-	-	-	gi|6319485|ref|NP_009568.1|/0/gag protein [Saccharomyces cerevisiae S288c]
854757	318	0	11	0.03	3.75	6.96578	Up	0.000350874	0.000471849	YIL054W	Saccharomyces cerevisiae S288c hypothetical protein partial mRNA	-	-	-	-	gi|731812|sp|P40524.1|YIF4_YEAST/2.30685e-32/RecName: Full=Uncharacterized membrane protein YIL054W
855063	1323	3.2	336.84	0.22	25.11	6.83461	Up	5.91e-100	4.24e-99	YMR046C	Saccharomyces cerevisiae S288c gag protein partial mRNA	-	-	-	-	gi|6323689|ref|NP_013760.1|/0/gag protein [Saccharomyces cerevisiae S288c]
854194	336	0	10	0.03	3.2	6.73697	Up	0.00072134	0.000953459	YOR029W	Saccharomyces cerevisiae S288c hypothetical protein partial mRNA	-	-	-	-	gi|829139|emb|CAA60745.1|/6.12604e-62/ORF OR26.19 [Saccharomyces cerevisiae]
850303	1008	48	2881	4.45	284.35	5.99772	Up	0	0	KAR4	Saccharomyces cerevisiae S288c Kar4p (KAR4), partial mRNA	K05925|1|2e-28|127|abv:AGABI2DRAFT121782|mRNA (2'-O-methyladenosine-N6-)-methyltransferase [EC:2.1.1.62]	-	GO:0016741	GO:0006730//one-carbon metabolic process;GO:0034641	gi|6319795|ref|NP_009876.1|/0/Kar4p [Saccharomyces cerevisiae S288c]
856333	309	1.8	97.22	0.6	34.21	5.83331	Up	2.18e-29	6.1e-29	YPR203W	Saccharomyces cerevisiae S288c hypothetical protein partial mRNA	-	-	-	-	gi|45269990|gb|AAS56376.1|/8.21209e-54/YPR203W [Saccharomyces cerevisiae]
855780	2178	361	18439	15.18	825.61	5.76522	Up	0	0	AGA1	Saccharomyces cerevisiae S288c Aga1p (AGA1), partial mRNA	-	-	-	-	gi|6324372|ref|NP_014442.1|/2.9133e-44/Aga1p [Saccharomyces cerevisiae S288c]
852739	1038	0	17	0.03	1.63	5.76377	Up	4.65e-06	6.82e-06	YGL138C	Saccharomyces cerevisiae S288c hypothetical protein partial mRNA	-	-	-	-	gi|1723921|sp|P53122.1|YGN8_YEAST/0/RecName: Full=Uncharacterized protein YGL138C
853283	2493	107	5191	3.92	202.62	5.69178	Up	0	0	FAR1	Saccharomyces cerevisiae S288c cyclin-dependent protein serine/threonine kinase inhibiting protein FAR1 (FAR1), partial mRNA	K06652|1|0.0|1535|sce:YJL157C|cyclin-dependent kinase inhibitor FAR1	-	-	-	gi|6322304|ref|NP_012378.1|/0/cyclin-dependent protein serine/threonine kinase inhibiting protein FAR1 [Saccharomyces cerevisiae S288c]
855375	375	2.31	108.53	0.61	30.74	5.65516	Up	2.51e-31	7.34e-31	PAU19	Saccharomyces cerevisiae S288c seripauperin PAU19 (PAU19), partial mRNA	-	-	-	GO:0050896//response to stimulus	gi|151942992|gb|EDN61331.1|/1.84922e-50/seripauperin [Saccharomyces cerevisiae YJM789]
852791	363	89	4125	24.55	1211.42	5.62483	Up	0	0	MF(ALPHA)2	Saccharomyces cerevisiae S288c Mf(alpha)2p (MF(ALPHA)2), partial mRNA	K11234|1|3e-65|246|sce:YGL089C|mating pheromone alpha-factor	-	GO:0005186//pheromone activity	GO:0000749//response to pheromone involved in conjugation with cellular fusion	gi|6321349|ref|NP_011426.1|/3.88034e-64/Mf(alpha)2p [Saccharomyces cerevisiae S288c]
856236	1476	6	273	0.38	18.18	5.58021	Up	4.14e-76	2.37e-75	CLB2	Saccharomyces cerevisiae S288c B-type cyclin CLB2 (CLB2), partial mRNA	K02220|1|0.0|952|sce:YPR119W|G2/mitotic-specific cyclin 1/2	GO:0043231//intracellular membrane-bounded organelle	-	GO:0009987//cellular process	gi|6325376|ref|NP_015444.1|/0/B-type cyclin CLB2 [Saccharomyces cerevisiae S288c]
854959	1059	9	323	0.79	30.29	5.26085	Up	2.48e-87	1.58e-86	PRM6	Saccharomyces cerevisiae S288c pheromone-regulated K(+) transporter PRM6 (PRM6), partial mRNA	-	-	-	-	gi|6323595|ref|NP_013666.1|/0/pheromone-regulated K(+) transporter PRM6 [Saccharomyces cerevisiae S288c]
853460	1953	772	27176	36.28	1359.67	5.22794	Up	0	0	SAG1	Saccharomyces cerevisiae S288c Sag1p (SAG1), partial mRNA	K19898|1|0.0|1089|sce:YJR004C|alpha-agglutinin	-	-	-	gi|766435867|gb|AJR60836.1|/0/Sag1p [Saccharomyces cerevisiae YJM248]
852628	1143	2	69	0.16	5.98	5.224	Up	1.71e-19	3.87e-19	COS12	Saccharomyces cerevisiae S288c Cos12p (COS12), partial mRNA	-	-	-	-	gi|6321174|ref|NP_011251.1|/0/Cos12p [Saccharomyces cerevisiae S288c]
853999	432	2.47	85.27	0.56	20.67	5.20597	Up	2.5e-24	6.31e-24	AAD15	Saccharomyces cerevisiae S288c putative aryl-alcohol dehydrogenase (AAD15), partial mRNA	K00480|1|9e-09|59.3|dsq:DICSQDRAFT_175812|salicylate hydroxylase [EC:1.14.13.1]	-	GO:0003824//catalytic activity	GO:0008152//metabolic process	gi|392296270|gb|EIW07372.1|/1.29033e-75/Aad15p [Saccharomyces cerevisiae CEN.PK113-7D]
850342	1095	318	10416	27.06	943.55	5.12387	Up	0	0	LEU2	Saccharomyces cerevisiae S288c 3-isopropylmalate dehydrogenase (LEU2), partial mRNA	K00052|1|0.0|679|sce:YCL018W|3-isopropylmalate dehydrogenase [EC:1.1.1.85]	GO:0044424	GO:0046872//metal ion binding;GO:0016616//oxidoreductase activity, acting on the CH-OH group of donors, NAD or NADP as acceptor;GO:0000166//nucleotide binding	GO:0008652//cellular amino acid biosynthetic process;GO:0006551//leucine metabolic process	gi|10383772|ref|NP_009911.2|/0/3-isopropylmalate dehydrogenase [Saccharomyces cerevisiae S288c]
852629	528	2	56	0.37	10.92	4.8833	Up	1.35e-15	2.73e-15	YGL262W	Saccharomyces cerevisiae S288c hypothetical protein partial mRNA	-	-	-	-	gi|6321175|ref|NP_011252.1|/5.77338e-101/hypothetical protein YGL262W [Saccharomyces cerevisiae S288c]
854047	1059	24	627	2.11	58.8	4.8005	Up	2.38e-160	2.54e-159	NDJ1	Saccharomyces cerevisiae S288c Ndj1p (NDJ1), partial mRNA	-	-	-	-	gi|6324468|ref|NP_014537.1|/0/Ndj1p [Saccharomyces cerevisiae S288c]
854377	663	732	17089	105.22	2615.48	4.63559	Up	0	0	HIS3	Saccharomyces cerevisiae S288c imidazoleglycerol-phosphate dehydratase HIS3 (HIS3), partial mRNA	K01693|1|2e-122|437|sce:YOR202W|imidazoleglycerol-phosphate dehydratase [EC:4.2.1.19]	GO:0044424	GO:0016836//hydro-lyase activity	GO:0006547//histidine metabolic process	gi|6324776|ref|NP_014845.1|/2.37649e-121/imidazoleglycerol-phosphate dehydratase HIS3 [Saccharomyces cerevisiae S288c]
856626	1572	3.22	73.34	0.19	4.58	4.59128	Up	1.42e-19	3.22e-19	IMD2	Saccharomyces cerevisiae S288c IMP dehydrogenase IMD2 (IMD2), partial mRNA	K00088|1|0.0|1030|sce:YHR216W|IMP dehydrogenase [EC:1.1.1.205]	-	GO:0043169//cation binding;GO:0016616//oxidoreductase activity, acting on the CH-OH group of donors, NAD or NADP as acceptor	GO:0009168//purine ribonucleoside monophosphate biosynthetic process	gi|398365225|ref|NP_012088.3|/0/IMP dehydrogenase IMD2 [Saccharomyces cerevisiae S288c]
854971	1023	5	113	0.46	10.98	4.5771	Up	2.84e-29	7.92e-29	YML037C	Saccharomyces cerevisiae S288c hypothetical protein partial mRNA	-	-	-	-	gi|2497096|sp|Q03703.1|YMD7_YEAST/4.00003e-169/RecName: Full=Uncharacterized protein YML037C
853677	1413	117	2425	7.65	168.92	4.46474	Up	0	0	STE3	Saccharomyces cerevisiae S288c Ste3p (STE3), partial mRNA	K04627|1|0.0|886|sce:YKL178C|pheromone a factor receptor	GO:0031224//intrinsic component of membrane	GO:0016503//pheromone receptor activity	GO:0007166//cell surface receptor signaling pathway	gi|767167958|gb|AJS44102.1|/0/Ste3p [Saccharomyces cerevisiae YJM1307]
855914	498	1295	26668	252.71	5540.82	4.45454	Up	0	0	MF(ALPHA)1	Saccharomyces cerevisiae S288c Mf(alpha)1p (MF(ALPHA)1), partial mRNA	K11234|1|1e-87|322|sce:YPL187W|mating pheromone alpha-factor	-	GO:0005186//pheromone activity	GO:0000749//response to pheromone involved in conjugation with cellular fusion	gi|151942613|gb|EDN60959.1|/8.93293e-87/mating factor alpha [Saccharomyces cerevisiae YJM789]
851852	4816	2306.9	46959.1	43.47	942.09	4.43777	Up	0	0	YDR261C-D	Saccharomyces cerevisiae S288c gag-pol fusion protein partial mRNA	K14835|1|8e-08|61.2|aje:HCAG_04880|ribosomal RNA methyltransferase Nop2 [EC:2.1.1.-]	-	-	-	gi|7839160|ref|NP_058148.1|/0/gag-pol fusion protein [Saccharomyces cerevisiae S288c]
853002	1416	18	357	1.18	24.81	4.39406	Up	2.69e-87	1.72e-86	CLB1	Saccharomyces cerevisiae S288c B-type cyclin CLB1 (CLB1), partial mRNA	K02220|1|0.0|875|sce:YGR108W|G2/mitotic-specific cyclin 1/2	GO:0043231//intracellular membrane-bounded organelle	-	GO:0009987//cellular process	gi|6321545|ref|NP_011622.1|/0/B-type cyclin CLB1 [Saccharomyces cerevisiae S288c]
850330	1539	81	1593	4.86	101.66	4.38665	Up	0	0	FUS1	Saccharomyces cerevisiae S288c Fus1p (FUS1), partial mRNA	K11243|1|0.0|881|sce:YCL027W|nuclear fusion protein	-	-	-	gi|10383763|ref|NP_009903.2|/0/Fus1p [Saccharomyces cerevisiae S288c]
855667	951	32	603	3.15	63.23	4.32719	Up	9.18e-145	8.77e-144	YNL058C	Saccharomyces cerevisiae S288c hypothetical protein partial mRNA	-	-	-	-	gi|1730737|sp|P53947.1|YNF8_YEAST/9.11286e-125/RecName: Full=Vacuolar membrane protein YNL058C
854906	4125	57.72	1085.42	1.27	25.46	4.32533	Up	1.01e-259	1.61e-258	YML133C	Saccharomyces cerevisiae S288c Y' element ATP-dependent helicase partial mRNA	-	-	-	-	gi|6323502|ref|NP_013573.1|/0/Y' element ATP-dependent helicase [Saccharomyces cerevisiae S288c]
850861	507	54	980	10.34	199.72	4.27167	Up	3.06e-232	4.43e-231	SHH4	Saccharomyces cerevisiae S288c protein SHH4 (SHH4), partial mRNA	K00237|1|5e-78|290|sce:YLR164W|succinate dehydrogenase (ubiquinone) membrane anchor subunit	GO:0031967;GO:0031224//intrinsic component of membrane	GO:0005506//iron ion binding	GO:0009060//aerobic respiration	gi|6323193|ref|NP_013265.1|/3.92907e-77/protein SHH4 [Saccharomyces cerevisiae S288c]
850340	5314	86.13	1538.52	1.47	27.95	4.24896	Up	0	0	YCL019W	Saccharomyces cerevisiae S288c gag-pol fusion protein partial mRNA	K14835|1|5e-16|88.6|aje:HCAG_04880|ribosomal RNA methyltransferase Nop2 [EC:2.1.1.-]	-	-	-	gi|283484086|gb|ADB23373.1|/0/transposon Ty2 TYA-TYB polyprotein [Saccharomyces cerevisiae]
852099	1602	41	695	2.36	42.57	4.17298	Up	1.48e-162	1.6e-161	PAC11	Saccharomyces cerevisiae S288c dynein intermediate chain (PAC11), partial mRNA	K10415|1|0.0|1001|sce:YDR488C|dynein intermediate chain, cytosolic	-	-	-	gi|6320696|ref|NP_010776.1|/0/dynein intermediate chain [Saccharomyces cerevisiae S288c]
856620	597	4.35	72.88	0.7	12.47	4.15496	Up	2.81e-18	6.2e-18	YHR213W	Saccharomyces cerevisiae S288c hypothetical protein partial mRNA	-	-	-	-	gi|259144735|emb|CAY77675.1|/6.07123e-80/EC1118_1A28_0067p [Saccharomyces cerevisiae EC1118]
853615	897	19	302	1.99	33.65	4.07977	Up	2.1e-70	1.12e-69	DAN1	Saccharomyces cerevisiae S288c Dan1p (DAN1), partial mRNA	-	-	-	-	gi|151945215|gb|EDN63466.1|/4.9725e-45/cell wall mannoprotein [Saccharomyces cerevisiae YJM789]
851724	2130	31	483	1.33	22.12	4.05585	Up	4.18e-111	3.25e-110	SWI5	Saccharomyces cerevisiae S288c DNA-binding transcription factor SWI5 (SWI5), partial mRNA	K09202|1|0.0|1280|sce:YDR146C|regulatory protein SWI5;K09238|2|9e-99|362|tdl:TDEL_0F04510|metallothionein expression activator	GO:0044464	GO:0003676//nucleic acid binding;GO:0046914//transition metal ion binding	-	gi|6320350|ref|NP_010430.1|/0/DNA-binding transcription factor SWI5 [Saccharomyces cerevisiae S288c]
855442	1986	103	1575	4.76	77.47	4.0246	Up	0	0	PRM1	Saccharomyces cerevisiae S288c pheromone-regulated protein PRM1 (PRM1), partial mRNA	-	-	-	-	gi|6324050|ref|NP_014120.1|/0/pheromone-regulated protein PRM1 [Saccharomyces cerevisiae S288c]
855238	1785	12	181	0.62	9.93	4.00145	Up	3.27e-42	1.18e-41	CIK1	Saccharomyces cerevisiae S288c Cik1p (CIK1), partial mRNA	K20361|1|2e-06|55.1|ctp:CTRG_03890|intracellular protein transport protein USO1;K10405|3|1e-05|52.8|tpf:TPHA_0D04190|kinesin family member C1	-	-	-	gi|6323854|ref|NP_013925.1|/0/Cik1p [Saccharomyces cerevisiae S288c]
856640	1695	65.03	960.93	3.53	55.56	3.97631	Up	4.41e-216	6.02e-215	HXT13	Saccharomyces cerevisiae S288c hexose transporter HXT13 (HXT13), partial mRNA	K08139|1|0.0|1112|sce:YEL069C|MFS transporter, SP family, sugar:H+ symporter	-	-	-	gi|6320766|ref|NP_010845.1|/0/hexose transporter HXT13 [Saccharomyces cerevisiae S288c]
852370	1290	297.94	4313	21.41	329.92	3.94576	Up	0	0	ECM33	Saccharomyces cerevisiae S288c Ecm33p (ECM33), partial mRNA	-	GO:0030312//external encapsulating structure;GO:0031224//intrinsic component of membrane	-	GO:0045229//external encapsulating structure organization	gi|584367676|gb|EWG87660.1|/5.82624e-158/Ecm33p [Saccharomyces cerevisiae R008]
852328	897	10	140	1.05	15.6	3.89308	Up	2.53e-32	7.5e-32	FIG1	Saccharomyces cerevisiae S288c Fig1p (FIG1), partial mRNA	-	-	-	-	gi|6319514|ref|NP_009596.1|/4.22674e-145/Fig1p [Saccharomyces cerevisiae S288c]
852241	1740	15	204	0.79	11.48	3.86113	Up	4.32e-46	1.68e-45	URA7	Saccharomyces cerevisiae S288c CTP synthase URA7 (URA7), partial mRNA	K01937|1|0.0|1107|sce:YBL039C|CTP synthase [EC:6.3.4.2]	-	GO:0016879//ligase activity, forming carbon-nitrogen bonds	GO:0006220//pyrimidine nucleotide metabolic process	gi|6319432|ref|NP_009514.1|/0/CTP synthase URA7 [Saccharomyces cerevisiae S288c]
854803	342	1	13	0.29	4.08	3.81444	Up	0.000679926	0.0009001	YIL012W	Saccharomyces cerevisiae S288c hypothetical protein partial mRNA	-	-	-	-	gi|575773371|sp|P40551.2|YIB2_YEAST/3.94959e-61/RecName: Full=Putative uncharacterized protein YIL012W
853766	720	16	211	2.11	29.6	3.81028	Up	3.32e-47	1.31e-46	CWP1	Saccharomyces cerevisiae S288c Cwp1p (CWP1), partial mRNA	-	-	-	-	gi|45719910|emb|CAE52173.1|/4.29007e-77/Cwp1p [Saccharomyces cerevisiae]
851851	5314	139.13	1809.18	2.37	32.87	3.79381	Up	0	0	YDR261W-B	Saccharomyces cerevisiae S288c gag-pol fusion protein partial mRNA	K14835|1|5e-16|88.6|aje:HCAG_04880|ribosomal RNA methyltransferase Nop2 [EC:2.1.1.-];K20643|3|2e-06|56.6|tpf:TPHA_0O01350|Rho GTPase-activating protein RGD1	-	-	-	gi|398366313|ref|NP_058146.3|/0/gag-pol fusion protein [Saccharomyces cerevisiae S288c]
853282	684	476.52	6118.74	66.28	906.1	3.77302	Up	0	0	CIS3	Saccharomyces cerevisiae S288c Cis3p (CIS3), partial mRNA	-	-	-	-	gi|6322303|ref|NP_012377.1|/6.81356e-82/Cis3p [Saccharomyces cerevisiae S288c]
851023	1593	18	227	1.04	13.98	3.74871	Up	5.22e-50	2.15e-49	SPH1	Saccharomyces cerevisiae S288c Sph1p (SPH1), partial mRNA	K19846|1|1e-13|79.0|sce:YLL021W|protein SPA2	-	-	-	gi|330443674|ref|NP_013417.3|/0/Sph1p [Saccharomyces cerevisiae S288c]
855352	1170	396	4895	31.46	414.08	3.71832	Up	0	0	SCW10	Saccharomyces cerevisiae S288c putative family 17 glucosidase (SCW10), partial mRNA	K01210|1|2e-87|323|pic:PICST_89695|glucan 1,3-beta-glucosidase [EC:3.2.1.58];K00654|3|5e-26|119|val:VDBG_07422|serine palmitoyltransferase [EC:2.3.1.50]	-	GO:0016798//hydrolase activity, acting on glycosyl bonds	GO:0008152//metabolic process	gi|2497223|sp|Q04951.1|SCW10_YEAST/1.68576e-153/RecName: Full=Probable family 17 glucosidase SCW10; AltName: Full=Soluble cell wall protein 10; Flags: Precursor
856394	1419	155	1878	10.1	130.25	3.68886	Up	0	0	GPA1	Saccharomyces cerevisiae S288c guanine nucleotide-binding protein subunit alpha (GPA1), partial mRNA	K19860|1|0.0|940|sce:YHR005C|guanine nucleotide-binding protein alpha-1 subunit	-	GO:0032561//guanyl ribonucleotide binding;GO:0060089	GO:0007166//cell surface receptor signaling pathway	gi|6321792|ref|NP_011868.1|/0/guanine nucleotide-binding protein subunit alpha [Saccharomyces cerevisiae S288c]
856557	522	50	599	9.27	118.3	3.67374	Up	2.49e-127	2.15e-126	SPO12	Saccharomyces cerevisiae S288c Spo12p (SPO12), partial mRNA	K12576|1|2e-59|228|sce:YHR152W|sporulation-specific protein 12	-	-	-	gi|768814049|gb|AJV30642.1|/2.04197e-58/Spo12p [Saccharomyces cerevisiae YJM1307]
851308	954	77	912.99	7.56	95.42	3.65783	Up	3.01e-192	3.75e-191	YDL218W	Saccharomyces cerevisiae S288c hypothetical protein partial mRNA	-	-	-	-	gi|768779224|gb|AJV03837.1|/1.82075e-173/hypothetical protein H812_YJM1401D00028 [Saccharomyces cerevisiae YJM1401]
856548	939	7	83	0.7	8.82	3.65535	Up	8.45e-19	1.88e-18	DCD1	Saccharomyces cerevisiae S288c deoxycytidine monophosphate deaminase (DCD1), partial mRNA	K01493|1|4e-174|610|sce:YHR144C|dCMP deaminase [EC:3.5.4.12]	-	GO:0003824//catalytic activity;GO:0046914//transition metal ion binding	-	gi|6321938|ref|NP_012014.1|/3.97989e-173/deoxycytidine monophosphate deaminase [Saccharomyces cerevisiae S288c]
854683	1431	305	3560	19.7	244.79	3.63528	Up	0	0	SIM1	Saccharomyces cerevisiae S288c putative glucosidase SIM1 (SIM1), partial mRNA	K01238|1|5e-164|578|sce:YIL123W|SUN family beta-glucosidase [EC:3.2.1.-]	-	-	-	gi|151943043|gb|EDN61378.1|/5.31454e-163/protein of the SUN family (Sim1p, Uth1p, Nca3p, Sun4p) [Saccharomyces cerevisiae YJM789]
851457	1542	30	349	1.79	22.23	3.63448	Up	3.7e-74	2.07e-73	DUN1	Saccharomyces cerevisiae S288c serine/threonine protein kinase DUN1 (DUN1), partial mRNA	K06641|1|0.0|973|sce:YDL101C|serine/threonine-protein kinase Chk2 [EC:2.7.11.1]	-	-	-	gi|6320102|ref|NP_010182.1|/0/serine/threonine protein kinase DUN1 [Saccharomyces cerevisiae S288c]
852453	2097	73	845	3.19	39.32	3.62363	Up	6.59e-177	7.55e-176	SLI15	Saccharomyces cerevisiae S288c Sli15p (SLI15), partial mRNA	-	-	-	-	gi|398365137|ref|NP_009714.3|/0/Sli15p [Saccharomyces cerevisiae S288c]
856729	765	6	69	0.74	9.08	3.6171	Up	1.07e-15	2.18e-15	TIR1	Saccharomyces cerevisiae S288c GPI-anchored mannoprotein (TIR1), partial mRNA	-	-	-	-	gi|919304120|gb|KOH51181.1|/4.00922e-41/TIR1p Cell wall mannoprotein [Saccharomyces sp. 'boulardii']
851793	5314	89.28	1025.58	1.52	18.63	3.61548	Up	7.54e-214	1.02e-212	YDR210W-B	Saccharomyces cerevisiae S288c gag-pol fusion protein partial mRNA	K14835|1|5e-16|88.6|aje:HCAG_04880|ribosomal RNA methyltransferase Nop2 [EC:2.1.1.-]	-	-	-	gi|1122340|emb|CAA92351.1|/0/unknown [Saccharomyces cerevisiae]
852274	2031	17	192.96	0.77	9.28	3.59119	Up	4.46e-41	1.58e-40	ALK2	Saccharomyces cerevisiae S288c protein kinase ALK2 (ALK2), partial mRNA	K16315|1|0.0|1190|sce:YBL009W|serine/threonine-protein kinase haspin [EC:2.7.11.1]	-	-	-	gi|6319462|ref|NP_009544.1|/0/protein kinase ALK2 [Saccharomyces cerevisiae S288c]
850880	1470	11	124	0.69	8.29	3.5867	Up	5.23e-27	1.39e-26	TOS4	Saccharomyces cerevisiae S288c Tos4p (TOS4), partial mRNA	K14327|1|3e-22|107|aor:AOR_1_710174|regulator of nonsense transcripts 2	-	-	-	gi|6323212|ref|NP_013284.1|/0/Tos4p [Saccharomyces cerevisiae S288c]
851173	2097	163	1830.96	7.12	85.2	3.5809	Up	0	0	SST2	Saccharomyces cerevisiae S288c GTPase-activating protein SST2 (SST2), partial mRNA	K19838|1|0.0|1320|sce:YLR452C|GTPase-activating protein SST2	-	GO:0060089	GO:0007165//signal transduction	gi|6323485|ref|NP_013557.1|/0/GTPase-activating protein SST2 [Saccharomyces cerevisiae S288c]
852160	318	11.58	128.75	3.7	43.86	3.56731	Up	4.07e-28	1.11e-27	YBL112C	Saccharomyces cerevisiae S288c hypothetical protein partial mRNA	-	-	-	-	gi|6319356|ref|NP_009438.1|/8.70525e-56/hypothetical protein YBL112C [Saccharomyces cerevisiae S288c]
856417	771	39	433	4.78	56.53	3.56393	Up	3.36e-90	2.21e-89	YHR022C	Saccharomyces cerevisiae S288c hypothetical protein partial mRNA	K06883|1|4e-143|507|sce:YHR022C|uncharacterized protein;K07901|2|3e-07|55.8|yli:YALI0E23067g|Ras-related protein Rab-8A;K07897|3|4e-07|55.5|pgr:PGTG_14047|Ras-related protein Rab-7A	-	-	-	gi|731641|sp|P38763.1|YHI2_YEAST/4.35456e-142/RecName: Full=Uncharacterized protein YHR022C
852311	3498	109	1206	2.84	33.41	3.55632	Up	7.22e-248	1.11e-246	CHS3	Saccharomyces cerevisiae S288c chitin synthase CHS3 (CHS3), partial mRNA	K00698|1|0.0|2172|sce:YBR023C|chitin synthase [EC:2.4.1.16]	-	GO:0016757//transferase activity, transferring glycosyl groups	-	gi|6319497|ref|NP_009579.1|/0/chitin synthase CHS3 [Saccharomyces cerevisiae S288c]
853365	3669	69	758.97	1.71	20.03	3.55009	Up	4.55e-156	4.73e-155	SCP160	Saccharomyces cerevisiae S288c Scp160p (SCP160), partial mRNA	-	-	-	-	gi|6322381|ref|NP_012455.1|/0/Scp160p [Saccharomyces cerevisiae S288c]
855144	642	5	54	0.74	8.55	3.53033	Up	2.6e-12	4.78e-12	SPC24	Saccharomyces cerevisiae S288c kinetochore-associated Ndc80 complex subunit SPC24 (SPC24), partial mRNA	K11557|1|9e-106|382|sce:YMR117C|kinetochore protein Spc24, fungi type	-	-	-	gi|6323764|ref|NP_013835.1|/8.50039e-105/kinetochore-associated Ndc80 complex subunit SPC24 [Saccharomyces cerevisiae S288c]
852161	2004	19	204.9	0.87	9.99	3.5214	Up	8.09e-43	2.96e-42	YBL111C	Saccharomyces cerevisiae S288c hypothetical protein partial mRNA	-	-	-	-	gi|114154879|sp|Q3E7Y5.1|YB111_YEAST/0/RecName: Full=Uncharacterized helicase-like protein YBL111C
855987	2094	45	484	1.97	22.56	3.5175	Up	1.58e-99	1.13e-98	HOS3	Saccharomyces cerevisiae S288c histone deacetylase (HOS3), partial mRNA	K11484|1|0.0|1373|sce:YPL116W|histone deacetylase HOS3 [EC:3.5.1.98]	-	-	-	gi|6325141|ref|NP_015209.1|/0/histone deacetylase [Saccharomyces cerevisiae S288c]
856484	2067	193	2026	8.56	95.67	3.48238	Up	0	0	STE12	Saccharomyces cerevisiae S288c homeodomain family transcription factor STE12 (STE12), partial mRNA	K11215|1|0.0|1381|sce:YHR084W|transcription factor STE12	GO:0043231//intracellular membrane-bounded organelle	GO:0001071//nucleic acid binding transcription factor activity	GO:0006351//transcription, DNA-templated	gi|6321876|ref|NP_011952.1|/0/homeodomain family transcription factor STE12 [Saccharomyces cerevisiae S288c]
856418	5787	75	770	1.17	12.84	3.45606	Up	1.03e-154	1.06e-153	MYO1	Saccharomyces cerevisiae S288c myosin 1 (MYO1), partial mRNA	K10352|1|0.0|3602|sce:YHR023W|myosin heavy chain	-	-	-	gi|6321812|ref|NP_011888.1|/0/myosin 1 [Saccharomyces cerevisiae S288c]
850731	486	21	215	4.21	45.86	3.44534	Up	2.66e-44	1e-43	YLR042C	Saccharomyces cerevisiae S288c hypothetical protein partial mRNA	-	-	-	-	gi|768823484|gb|AJV47483.1|/2.00926e-53/hypothetical protein H782_YJM1190L00104 [Saccharomyces cerevisiae YJM1190]
854689	957	249	2495	24.36	259.9	3.41537	Up	0	0	PRM5	Saccharomyces cerevisiae S288c pheromone-regulated protein PRM5 (PRM5), partial mRNA	-	-	-	-	gi|6322074|ref|NP_012149.1|/2.26924e-123/pheromone-regulated protein PRM5 [Saccharomyces cerevisiae S288c]
856754	2631	55	548	1.91	20.25	3.40628	Up	2.23e-109	1.71e-108	FIR1	Saccharomyces cerevisiae S288c Fir1p (FIR1), partial mRNA	-	-	-	-	gi|398364379|ref|NP_010949.4|/0/Fir1p [Saccharomyces cerevisiae S288c]
853765	279	2810	27979	1043.56	11063.1	3.40617	Up	0	0	CWP2	Saccharomyces cerevisiae S288c Cwp2p (CWP2), partial mRNA	-	-	-	-	-
852326	2892	52	511	1.64	17.16	3.38728	Up	1.42e-101	1.03e-100	CHS2	Saccharomyces cerevisiae S288c chitin synthase CHS2 (CHS2), partial mRNA	K00698|1|0.0|1852|sce:YBR038W|chitin synthase [EC:2.4.1.16]	-	GO:0008375//acetylglucosaminyltransferase activity	GO:0006023	gi|6319512|ref|NP_009594.1|/0/chitin synthase CHS2 [Saccharomyces cerevisiae S288c]
850321	1701	30	292	1.62	16.82	3.37611	Up	1.61e-58	7.35e-58	GFD2	Saccharomyces cerevisiae S288c Gfd2p (GFD2), partial mRNA	-	-	-	-	gi|6319813|ref|NP_009894.1|/0/Gfd2p [Saccharomyces cerevisiae S288c]
851674	5269	202.13	1930.89	3.48	35.38	3.34577	Up	0	0	YDR098C-B	Saccharomyces cerevisiae S288c gag-pol fusion protein partial mRNA	K14835|1|1e-13|80.5|aje:HCAG_04880|ribosomal RNA methyltransferase Nop2 [EC:2.1.1.-]	-	-	-	gi|1326009|emb|CAA87673.1|/0/TYB protein [Saccharomyces cerevisiae]
854944	207	16	152	8.45	85.48	3.33856	Up	6.84e-31	1.98e-30	HUG1	Saccharomyces cerevisiae S288c Hug1p (HUG1), partial mRNA	-	-	-	-	gi|15530185|ref|NP_219498.1|/3.85774e-32/Hug1p [Saccharomyces cerevisiae S288c]
850407	528	36	339.89	6.6	66.31	3.32869	Up	7.88e-67	4.01e-66	MATALPHA1	Saccharomyces cerevisiae S288c transcriptional co-activator mating type protein alpha (MATALPHA1), partial mRNA	-	GO:0043231//intracellular membrane-bounded organelle	GO:0005186//pheromone activity;GO:0003677//DNA binding	GO:0007532//regulation of mating-type specific transcription, DNA-templated	gi|919305583|gb|KOH52587.1|/2.05341e-98/HMLALPHA1p Silenced copy of ALPHA1 at HML [Saccharomyces sp. 'boulardii']
850293	528	36	339.89	6.6	66.31	3.32869	Up	7.88e-67	4.01e-66	HMLALPHA1	Saccharomyces cerevisiae S288c transcriptional co-activator mating type protein alpha (HMLALPHA1), partial mRNA	-	GO:0043231//intracellular membrane-bounded organelle	GO:0005186//pheromone activity;GO:0003677//DNA binding	GO:0007532//regulation of mating-type specific transcription, DNA-templated	gi|919305583|gb|KOH52587.1|/2.05341e-98/HMLALPHA1p Silenced copy of ALPHA1 at HML [Saccharomyces sp. 'boulardii']
850462	1557	21	197	1.24	12.42	3.32425	Up	2.03e-39	6.97e-39	GIT1	Saccharomyces cerevisiae S288c Git1p (GIT1), partial mRNA	K08176|1|5e-27|123|pco:PHACADRAFT_87072|MFS transporter, PHS family, inorganic phosphate transporter	GO:0031224//intrinsic component of membrane	-	GO:0006810//transport	gi|6319941|ref|NP_010022.1|/0/Git1p [Saccharomyces cerevisiae S288c]
855846	5580	80.02	744.43	1.3	12.88	3.30855	Up	5.76e-144	5.49e-143	YRF1-7	Saccharomyces cerevisiae S288c Y' element ATP-dependent helicase protein 1 copy 7 (YRF1-7), partial mRNA	-	-	-	-	gi|6324972|ref|NP_015040.1|/0/Y' element ATP-dependent helicase protein 1 copy 7 [Saccharomyces cerevisiae S288c]
853213	5580	80.02	744.43	1.3	12.88	3.30855	Up	5.76e-144	5.48e-143	YRF1-3	Saccharomyces cerevisiae S288c Y' element ATP-dependent helicase protein 1 copy 3 (YRF1-3), partial mRNA	-	-	-	-	gi|6324972|ref|NP_015040.1|/0/Y' element ATP-dependent helicase protein 1 copy 7 [Saccharomyces cerevisiae S288c]
850296	1272	18	165	1.31	12.81	3.28963	Up	5.88e-33	1.77e-32	VAC17	Saccharomyces cerevisiae S288c Vac17p (VAC17), partial mRNA	-	-	-	-	gi|6319789|ref|NP_009870.1|/0/Vac17p [Saccharomyces cerevisiae S288c]
854240	1773	15	137	0.78	7.56	3.27684	Up	1.45e-27	3.88e-27	SGO1	Saccharomyces cerevisiae S288c Sgo1p (SGO1), partial mRNA	K11582|1|0.0|808|sce:YOR073W|shugoshin	-	-	-	gi|768490573|gb|AJU02777.1|/0/Sgo1p [Saccharomyces cerevisiae YJM1400]
854229	1164	909	8200	72.61	697.35	3.26364	Up	0	0	RPL3	Saccharomyces cerevisiae S288c ribosomal 60S subunit protein L3 (RPL3), partial mRNA	K02925|1|0.0|727|sce:YOR063W|large subunit ribosomal protein L3e	GO:0030529//intracellular ribonucleoprotein complex	GO:0005198//structural molecule activity	GO:0010467//gene expression	gi|6324637|ref|NP_014706.1|/0/ribosomal 60S subunit protein L3 [Saccharomyces cerevisiae S288c]
854728	4498	1238.84	11077.2	25.01	238.07	3.25081	Up	0	0	YIL082W-A	Saccharomyces cerevisiae S288c gag-pol fusion protein partial mRNA	K07497|1|0.0|2395|sce:YIL082W-A|putative transposase	-	GO:0003676//nucleic acid binding	GO:0043170;GO:0044238//primary metabolic process	gi|173088|gb|AAA35184.1|/0/has homology to retroviral pol genes; ORF2 TYB3-2 (5' end of coding region not precisely determined), partial [Saccharomyces cerevisiae]
854036	1968	115	1018	5.36	50.54	3.23712	Up	2.23e-192	2.79e-191	SKM1	Saccharomyces cerevisiae S288c putative serine/threonine protein kinase SKM1 (SKM1), partial mRNA	K19833|1|0.0|1325|sce:YOL113W|serine/threonine-protein kinase CLA4 [EC:2.7.11.1]	-	GO:0004672//protein kinase activity;GO:0032559//adenyl ribonucleotide binding	GO:0006464//cellular protein modification process	gi|2499622|sp|Q12469.1|SKM1_YEAST/0/RecName: Full=Serine/threonine-protein kinase SKM1; AltName: Full=Protein kinase 75490 D
1466426	228	6.79	59.6	3.19	29.84	3.22562	Up	6.1e-13	1.14e-12	YAL067W-A	Saccharomyces cerevisiae S288c hypothetical protein partial mRNA	-	-	-	-	gi|33438754|ref|NP_878038.1|/1.07122e-37/hypothetical protein YAL067W-A [Saccharomyces cerevisiae S288c]
852265	1062	464	4045	40.75	378.21	3.21432	Up	0	0	FUS3	Saccharomyces cerevisiae S288c mitogen-activated serine/threonine-protein kinase FUS3 (FUS3), partial mRNA	K04371|1|0.0|722|sce:YBL016W|mitogen-activated protein kinase 1/3 [EC:2.7.11.24]	-	GO:0004702//receptor signaling protein serine/threonine kinase activity;GO:0032559//adenyl ribonucleotide binding	GO:0006464//cellular protein modification process	gi|6319455|ref|NP_009537.1|/0/mitogen-activated serine/threonine-protein kinase FUS3 [Saccharomyces cerevisiae S288c]
856558	597	2	17	0.32	2.91	3.18488	Up	0.000257226	0.000348321	SPO16	Saccharomyces cerevisiae S288c Spo16p (SPO16), partial mRNA	-	-	-	-	gi|6321947|ref|NP_012023.1|/1.17393e-107/Spo16p [Saccharomyces cerevisiae S288c]
854637	2988	297.37	2537.15	9.07	82.42	3.18382	Up	0	0	CSS1	Saccharomyces cerevisiae S288c Css1p (CSS1), partial mRNA	-	-	-	-	gi|6322022|ref|NP_012097.1|/7.22026e-153/hypothetical protein YIL169C [Saccharomyces cerevisiae S288c]
850429	1695	47	400	2.55	23.13	3.1812	Up	2.25e-75	1.28e-74	HCM1	Saccharomyces cerevisiae S288c Hcm1p (HCM1), partial mRNA	K09413|1|0.0|1116|sce:YCR065W|forkhead transcription factor HCM1	GO:0043231//intracellular membrane-bounded organelle	GO:0003677//DNA binding;GO:0001071//nucleic acid binding transcription factor activity	GO:0006351//transcription, DNA-templated	gi|10383801|ref|NP_009991.2|/0/Hcm1p [Saccharomyces cerevisiae S288c]
853029	2142	45	381	1.92	17.35	3.17576	Up	1.04e-71	5.58e-71	UTP8	Saccharomyces cerevisiae S288c Utp8p (UTP8), partial mRNA	K14547|1|0.0|1273|sce:YGR128C|U3 small nucleolar RNA-associated protein 8	-	-	-	gi|398365801|ref|NP_011644.3|/0/Utp8p [Saccharomyces cerevisiae S288c]
852175	5314	165.78	1406.71	2.83	25.56	3.17501	Up	1.07e-260	1.71e-259	YBL101W-B	Saccharomyces cerevisiae S288c gag-pol fusion protein partial mRNA	K14835|1|3e-15|86.3|aje:HCAG_04880|ribosomal RNA methyltransferase Nop2 [EC:2.1.1.-]	-	-	-	gi|496671|emb|CAA55998.1|/0/B-1346 protein [Saccharomyces cerevisiae]
852249	1017	14	118	1.29	11.54	3.1612	Up	3.47e-23	8.59e-23	SHE1	Saccharomyces cerevisiae S288c She1p (SHE1), partial mRNA	-	-	-	-	gi|6319440|ref|NP_009522.1|/1.77398e-177/She1p [Saccharomyces cerevisiae S288c]
855448	3717	44	369	1.08	9.61	3.15351	Up	3.22e-69	1.68e-68	TOF1	Saccharomyces cerevisiae S288c Tof1p (TOF1), partial mRNA	K10997|1|0.0|2261|sce:YNL273W|replication fork protection complex subunit Tof1/Swi1	-	-	-	gi|6324056|ref|NP_014126.1|/0/Tof1p [Saccharomyces cerevisiae S288c]
1466474	135	6	50	5.49	48.67	3.14815	Up	1.63e-10	2.84e-10	YOL155W-A	Saccharomyces cerevisiae S288c hypothetical protein partial mRNA	-	-	-	-	gi|97218867|sp|Q3E7Y8.1|YO155_YEAST/8.48008e-19/RecName: Full=Uncharacterized protein YOL155W-A
856639	1509	1422.89	11810.9	87.02	769.1	3.14375	Up	0	0	DSF1	Saccharomyces cerevisiae S288c mannitol dehydrogenase DSF1 (DSF1), partial mRNA	K00045|1|0.0|1023|sce:YNR073C|mannitol 2-dehydrogenase [EC:1.1.1.67]	-	GO:0048037//cofactor binding;GO:0003824//catalytic activity	GO:0008152//metabolic process	gi|6320765|ref|NP_010844.1|/0/mannitol dehydrogenase DSF1 [Saccharomyces cerevisiae S288c]
852956	1782	352	2898	18.16	159.2	3.132	Up	0	0	VHT1	Saccharomyces cerevisiae S288c Vht1p (VHT1), partial mRNA	K03448|1|2e-60|234|vda:VDAG_04024|MFS transporter, ACS family, pantothenate transporter	-	-	GO:0006810//transport	gi|6321502|ref|NP_011579.1|/0/Vht1p [Saccharomyces cerevisiae S288c]
853257	1836	26	213	1.3	11.35	3.12611	Up	3.31e-40	1.15e-39	RBH1	Saccharomyces cerevisiae S288c hypothetical protein (RBH1), partial mRNA	-	-	-	-	gi|1353038|sp|P46987.1|YJS1_YEAST/0/RecName: Full=UPF0508 protein YJL181W
852319	1089	907.79	7325.59	77.68	667.38	3.10289	Up	0	0	RPL4A	Saccharomyces cerevisiae S288c ribosomal 60S subunit protein L4A (RPL4A), partial mRNA	K02930|1|9e-178|623|sce:YBR031W|large subunit ribosomal protein L4e	GO:0030529//intracellular ribonucleoprotein complex	GO:0005198//structural molecule activity	GO:0010467//gene expression	gi|6319505|ref|NP_009587.1|/9.76634e-177/ribosomal 60S subunit protein L4A [Saccharomyces cerevisiae S288c]
854262	777	39	314	4.74	40.66	3.10065	Up	4.31e-58	1.96e-57	RKI1	Saccharomyces cerevisiae S288c ribose-5-phosphate isomerase RKI1 (RKI1), partial mRNA	K01807|1|2e-144|511|sce:YOR095C|ribose 5-phosphate isomerase A [EC:5.3.1.6]	-	GO:0016861//intramolecular oxidoreductase activity, interconverting aldoses and ketoses	GO:0006098//pentose-phosphate shunt	gi|75765507|pdb|1XTZ|A/2.34593e-143/Chain A, Crystal Structure Of The S. Cerevisiae D-Ribose-5-Phosphate Isomerase: Comparison With The Archeal And Bacterial Enzymes
856801	2667	39	314.99	1.34	11.48	3.09882	Up	4.31e-58	1.96e-57	RNR1	Saccharomyces cerevisiae S288c ribonucleotide-diphosphate reductase subunit RNR1 (RNR1), partial mRNA	K10807|1|0.0|1722|sce:YER070W|ribonucleoside-diphosphate reductase subunit M1 [EC:1.17.4.1]	GO:0043234//protein complex	GO:0032559//adenyl ribonucleotide binding;GO:0016728	GO:0006259//DNA metabolic process	gi|6320914|ref|NP_010993.1|/0/ribonucleotide-diphosphate reductase subunit RNR1 [Saccharomyces cerevisiae S288c]
851125	2820	39	312	1.26	10.75	3.09284	Up	1.44e-57	6.5e-57	UTP21	Saccharomyces cerevisiae S288c rRNA-processing protein UTP21 (UTP21), partial mRNA	K14554|1|0.0|1771|sce:YLR409C|U3 small nucleolar RNA-associated protein 21	-	-	-	gi|398366151|ref|NP_013513.3|/0/rRNA-processing protein UTP21 [Saccharomyces cerevisiae S288c]
851133	339	4	32	1.19	10.14	3.09102	Up	4.83e-07	7.41e-07	YLR415C	Saccharomyces cerevisiae S288c hypothetical protein partial mRNA	-	-	-	-	gi|2340990|gb|AAB67501.1|/2.03389e-57/Ylr415cp [Saccharomyces cerevisiae]
9164913	95	2	16	3.08	26.23	3.09022	Up	0.00047855	0.000638844	snR38	Saccharomyces cerevisiae S288c SNR38 snoRNA	-	-	-	-	-
852377	1461	597	4724	37.74	317.98	3.07477	Up	0	0	TEC1	Saccharomyces cerevisiae S288c Tec1p (TEC1), partial mRNA	K09448|1|0.0|857|sce:YBR083W|transcriptional enhancer factor	GO:0043231//intracellular membrane-bounded organelle	GO:0001071//nucleic acid binding transcription factor activity	GO:0006351//transcription, DNA-templated	gi|398364681|ref|NP_009639.3|/0/Tec1p [Saccharomyces cerevisiae S288c]
854241	915	18	142	1.85	15.5	3.06667	Up	7.53e-27	2e-26	CDC21	Saccharomyces cerevisiae S288c thymidylate synthase (CDC21), partial mRNA	K00560|1|0.0|635|sce:YOR074C|thymidylate synthase [EC:2.1.1.45]	GO:0044424	GO:0042083//5,10-methylenetetrahydrofolate-dependent methyltransferase activity	GO:0009177;GO:0006730//one-carbon metabolic process	gi|919300775|gb|KOH47895.1|/1.44142e-180/CDC21p Thymidylate synthase [Saccharomyces sp. 'boulardii']
850894	1515	95	746	5.79	48.38	3.06278	Up	3.61e-134	3.25e-133	NOP56	Saccharomyces cerevisiae S288c snoRNP complex protein NOP56 (NOP56), partial mRNA	K14564|1|0.0|867|sce:YLR197W|nucleolar protein 56	-	-	-	gi|768827202|gb|AJV51192.1|/0/Nop56p [Saccharomyces cerevisiae YJM1252]
850992	1689	4449	34912	242.46	2025.76	3.06264	Up	0	0	CTS1	Saccharomyces cerevisiae S288c Cts1p (CTS1), partial mRNA	K01183|1|3e-160|565|sce:YLR286C|chitinase [EC:3.2.1.14]	-	-	-	gi|6323316|ref|NP_013388.1|/3.40511e-159/Cts1p [Saccharomyces cerevisiae S288c]
853252	2460	49	383	1.82	15.15	3.05731	Up	1.47e-69	7.7e-69	SWE1	Saccharomyces cerevisiae S288c tyrosine protein kinase SWE1 (SWE1), partial mRNA	K03114|1|0.0|1430|sce:YJL187C|mitosis inhibitor protein kinase SWE1 [EC:2.7.11.1]	-	GO:0004672//protein kinase activity;GO:0032559//adenyl ribonucleotide binding	GO:0006464//cellular protein modification process	gi|6322274|ref|NP_012348.1|/0/tyrosine protein kinase SWE1 [Saccharomyces cerevisiae S288c]
854013	1863	277	2162	13.66	113.5	3.05466	Up	0	0	FRE7	Saccharomyces cerevisiae S288c putative ferric-chelate reductase (FRE7), partial mRNA	K00521|1|0.0|1241|sce:YOL152W|ferric-chelate reductase [EC:1.16.1.7]	-	-	-	gi|189047111|sp|Q12333.2|FRE7_YEAST/0/RecName: Full=Ferric/cupric reductase transmembrane component 7; AltName: Full=Ferric-chelate reductase 7
9164905	941	15	116	1.49	12.3	3.04527	Up	5.35e-22	1.28e-21	PWR1	Saccharomyces cerevisiae S288c PWR1 ncRNA	-	-	-	-	-
850959	1323	198.35	1523.78	13.88	113.57	3.0325	Up	2.41e-269	3.89e-268	YLR256W-A	Saccharomyces cerevisiae S288c gag protein partial mRNA	-	-	-	-	gi|7839188|ref|NP_058173.1|/0/gag protein [Saccharomyces cerevisiae S288c]
852062	1062	22	168	1.93	15.71	3.02501	Up	4.8e-31	1.39e-30	YHP1	Saccharomyces cerevisiae S288c Yhp1p (YHP1), partial mRNA	K12411|1|0.0|657|sce:YDR451C|homeobox protein YOX1/YHP1	GO:0043231//intracellular membrane-bounded organelle	GO:0003677//DNA binding;GO:0001071//nucleic acid binding transcription factor activity	GO:0006351//transcription, DNA-templated	gi|398366607|ref|NP_010739.3|/0/Yhp1p [Saccharomyces cerevisiae S288c]
856322	918	421	3216	43.01	349.82	3.02387	Up	0	0	AQY1	Saccharomyces cerevisiae S288c Aqy1p (AQY1), partial mRNA	K09885|1|2e-156|551|sce:YPR192W|aquaporin rerated protein, other eukaryote	-	-	-	gi|6325450|ref|NP_015518.1|/2.10819e-155/Aqy1p [Saccharomyces cerevisiae S288c]
854839	1092	29	221	2.47	20.08	3.02318	Up	2.48e-40	8.68e-40	MRS1	Saccharomyces cerevisiae S288c Mrs1p (MRS1), partial mRNA	K17657|1|0.0|723|sce:YIR021W|mitochondrial RNA-splicing protein MRS1;K17676|2|8e-38|158|tdl:TDEL_0B07420|cruciform cutting endonuclease 1	-	-	-	gi|398364657|ref|NP_012287.3|/0/Mrs1p [Saccharomyces cerevisiae S288c]
853618	1086	104	788	8.92	71.99	3.01268	Up	3e-139	2.79e-138	PGU1	Saccharomyces cerevisiae S288c Pgu1p (PGU1), partial mRNA	K01184|1|1e-157|556|sce:YJR153W|polygalacturonase [EC:3.2.1.15];K01213|2|3e-73|276|npa:UCRNP2_5648|galacturan 1,4-alpha-galacturonidase [EC:3.2.1.67]	-	GO:0016798//hydrolase activity, acting on glycosyl bonds	GO:0008152//metabolic process	gi|398365647|ref|NP_012687.3|/1.45971e-156/Pgu1p [Saccharomyces cerevisiae S288c]
856831	1203	72	545	5.56	44.8	3.01034	Up	8.4e-97	5.91e-96	RAD51	Saccharomyces cerevisiae S288c recombinase RAD51 (RAD51), partial mRNA	K04482|1|0.0|716|sce:YER095W|DNA repair protein RAD51	-	GO:0003677//DNA binding;GO:0042623//ATPase activity, coupled;GO:0032559//adenyl ribonucleotide binding	GO:0006259//DNA metabolic process	gi|398364617|ref|NP_011021.3|/0/recombinase RAD51 [Saccharomyces cerevisiae S288c]
851794	5269	674.95	5095.17	11.62	93.37	3.00635	Up	0	0	YDR210W-D	Saccharomyces cerevisiae S288c gag-pol fusion protein partial mRNA	K14835|1|8e-14|81.3|aje:HCAG_04880|ribosomal RNA methyltransferase Nop2 [EC:2.1.1.-]	-	-	-	gi|1122342|emb|CAA92360.1|/0/unknown [Saccharomyces cerevisiae]
855029	1617	174	1309	9.91	79.41	3.00236	Up	2.65e-229	3.77e-228	ERG5	Saccharomyces cerevisiae S288c C-22 sterol desaturase (ERG5), partial mRNA	K09831|1|0.0|1096|sce:YMR015C|sterol 22-desaturase [EC:1.14.19.41]	-	GO:0016491//oxidoreductase activity;GO:0005506//iron ion binding	-	gi|6323657|ref|NP_013728.1|/0/C-22 sterol desaturase [Saccharomyces cerevisiae S288c]
853757	2154	336	2527	14.29	114.43	3.00139	Up	0	0	GFA1	Saccharomyces cerevisiae S288c glutamine--fructose-6-phosphate transaminase (isomerizing) GFA1 (GFA1), partial mRNA	K00820|1|0.0|1400|sce:YKL104C|glucosamine--fructose-6-phosphate aminotransferase (isomerizing) [EC:2.6.1.16]	GO:0044424	GO:0030246//carbohydrate binding;GO:0008483//transaminase activity	GO:0005975//carbohydrate metabolic process	gi|6322745|ref|NP_012818.1|/0/glutamine--fructose-6-phosphate transaminase (isomerizing) GFA1 [Saccharomyces cerevisiae S288c]
851665	1827	83	618	4.17	33.1	2.98871	Up	1.14e-108	8.68e-108	RLI1	Saccharomyces cerevisiae S288c Fe-S cluster-binding ribosome biosynthesis protein (RLI1), partial mRNA	K06174|1|0.0|1211|sce:YDR091C|ATP-binding cassette, sub-family E, member 1	-	GO:0051540;GO:0017111//nucleoside-triphosphatase activity;GO:0032559//adenyl ribonucleotide binding	GO:0009207	gi|398365537|ref|NP_010376.3|/0/Fe-S cluster-binding ribosome biosynthesis protein [Saccharomyces cerevisiae S288c]
855143	960	283	2109	27.6	218.98	2.98806	Up	0	0	ASC1	Saccharomyces cerevisiae S288c guanine nucleotide-binding protein subunit beta (ASC1), partial mRNA	K14753|1|0.0|644|sce:YMR116C|guanine nucleotide-binding protein subunit beta-2-like 1 protein	-	-	-	gi|6323763|ref|NP_013834.1|/0/guanine nucleotide-binding protein subunit beta [Saccharomyces cerevisiae S288c]
854190	1344	63	469	4.34	34.39	2.98622	Up	7.11e-83	4.35e-82	HST3	Saccharomyces cerevisiae S288c NAD-dependent histone deacetylase HST3 (HST3), partial mRNA	K11121|1|0.0|879|sce:YOR025W|NAD-dependent histone deacetylase SIR2 [EC:3.5.1.-]	-	GO:0051287//NAD binding;GO:0016810//hydrolase activity, acting on carbon-nitrogen (but not peptide) bonds;GO:0046914//transition metal ion binding	GO:0016458//gene silencing;GO:0035601//protein deacylation	gi|6324599|ref|NP_014668.1|/0/NAD-dependent histone deacetylase HST3 [Saccharomyces cerevisiae S288c]
853965	2121	70	519	3.02	23.87	2.98258	Up	2.38e-91	1.59e-90	PXL1	Saccharomyces cerevisiae S288c Pxl1p (PXL1), partial mRNA	-	-	-	-	gi|398365451|ref|NP_013016.4|/0/Pxl1p [Saccharomyces cerevisiae S288c]
850773	3663	55	407.97	1.37	10.79	2.97745	Up	6.25e-72	3.38e-71	RAX2	Saccharomyces cerevisiae S288c Rax2p (RAX2), partial mRNA	-	-	-	-	gi|6323113|ref|NP_013185.1|/0/Rax2p [Saccharomyces cerevisiae S288c]
854324	4536	1043	7663.99	20.88	163.32	2.96751	Up	0	0	PDR5	Saccharomyces cerevisiae S288c ATP-binding cassette multidrug transporter PDR5 (PDR5), partial mRNA	K08711|1|0.0|3006|sce:YOR153W|ATP-binding cassette, subfamily G (WHITE), member 2, PDR	-	-	-	gi|398365429|ref|NP_014796.3|/0/ATP-binding cassette multidrug transporter PDR5 [Saccharomyces cerevisiae S288c]
851055	5631	480.98	3527	7.74	60.45	2.96534	Up	0	0	FKS1	Saccharomyces cerevisiae S288c 1,3-beta-D-glucan synthase (FKS1), partial mRNA	K00706|1|0.0|3715|sce:YLR342W|1,3-beta-glucan synthase [EC:2.4.1.34]	-	-	-	gi|6323374|ref|NP_013446.1|/0/1,3-beta-D-glucan synthase [Saccharomyces cerevisiae S288c]
853554	4344	118	860	2.47	19.14	2.95401	Up	6e-149	5.84e-148	BUD4	Saccharomyces cerevisiae S288c Bud4p (BUD4), partial mRNA	K14572|1|9e-09|64.3|ago:AGOS_AGR074C|midasin;K11294|3|2e-08|63.2|zro:ZYRO0G14608g|nucleolin	-	-	-	gi|398365281|ref|NP_012625.5|/0/Bud4p [Saccharomyces cerevisiae S288c]
855239	1641	89	647.99	5	38.72	2.95308	Up	2.34e-112	1.85e-111	CLN1	Saccharomyces cerevisiae S288c cyclin CLN1 (CLN1), partial mRNA	K12760|1|0.0|1035|sce:YMR199W|G1/S-specific cyclin CLN1;K06650|2|0.0|643|tdl:TDEL_0A07070|G1/S-specific cyclin CLN2	-	-	GO:0009987//cellular process	gi|6323855|ref|NP_013926.1|/0/cyclin CLN1 [Saccharomyces cerevisiae S288c]
855642	2622	31	225	1.08	8.34	2.94902	Up	4.25e-40	1.47e-39	PMS1	Saccharomyces cerevisiae S288c ATP-binding mismatch repair protein (PMS1), partial mRNA	K10858|1|0.0|1673|sce:YNL082W|DNA mismatch repair protein PMS2	-	GO:0032559//adenyl ribonucleotide binding;GO:0003690//double-stranded DNA binding	GO:0006281//DNA repair	gi|86161600|gb|ABC86933.1|/0/PMS1 [Saccharomyces cerevisiae]
852435	1575	43	312	2.52	19.45	2.94827	Up	5.43e-55	2.37e-54	YBR138C	Saccharomyces cerevisiae S288c hypothetical protein partial mRNA	-	-	-	-	gi|342187335|sp|P38277.2|YBY8_YEAST/0/RecName: Full=Uncharacterized protein YBR138C
855013	2118	66	479	2.86	22.07	2.948	Up	1.47e-83	9.03e-83	CDC5	Saccharomyces cerevisiae S288c polo kinase CDC5 (CDC5), partial mRNA	K06660|1|0.0|1355|sce:YMR001C|cell cycle serine/threonine-protein kinase CDC5/MSD2 [EC:2.7.11.21]	-	GO:0004672//protein kinase activity;GO:0032559//adenyl ribonucleotide binding	GO:0006464//cellular protein modification process	gi|6323643|ref|NP_013714.1|/0/polo kinase CDC5 [Saccharomyces cerevisiae S288c]
853966	741	150	1086	19.17	147.81	2.94682	Up	5.49e-187	6.64e-186	SRL3	Saccharomyces cerevisiae S288c DNA-binding protein SRL3 (SRL3), partial mRNA	K12413|1|2e-18|92.8|zro:ZYRO0G14564g|G1-specific transcriptional repressor WHI5	-	-	-	gi|50593426|ref|NP_013017.2|/6.05713e-138/DNA-binding protein SRL3 [Saccharomyces cerevisiae S288c]
855950	2466	17	123	0.63	4.85	2.94456	Up	1.51e-22	3.68e-22	RAD53	Saccharomyces cerevisiae S288c serine/threonine/tyrosine protein kinase RAD53 (RAD53), partial mRNA	K02831|1|0.0|1429|sce:YPL153C|ser/thr/tyr protein kinase RAD53 [EC:2.7.11.-]	-	GO:0004672//protein kinase activity;GO:0032559//adenyl ribonucleotide binding	GO:0006464//cellular protein modification process	gi|6325104|ref|NP_015172.1|/0/serine/threonine/tyrosine protein kinase RAD53 [Saccharomyces cerevisiae S288c]
852762	1833	115	826	5.76	44.09	2.93631	Up	4.33e-142	4.09e-141	CDC20	Saccharomyces cerevisiae S288c ubiquitin-protein transferase activating protein CDC20 (CDC20), partial mRNA	K03363|1|0.0|1122|sce:YGL116W|cell division cycle 20, cofactor of APC complex	-	-	-	gi|6321322|ref|NP_011399.1|/0/ubiquitin-protein transferase activating protein CDC20 [Saccharomyces cerevisiae S288c]
856541	981	147	1055	14.02	107.1	2.9334	Up	6.68e-181	7.82e-180	SPS100	Saccharomyces cerevisiae S288c Sps100p (SPS100), partial mRNA	-	-	-	-	gi|584370772|gb|EWG90715.1|/1.0319e-110/Sps100p [Saccharomyces cerevisiae P301]
855175	1029	12	86	1.09	8.31	2.93052	Up	4.2e-16	8.64e-16	FDO1	Saccharomyces cerevisiae S288c Fdo1p (FDO1), partial mRNA	-	-	-	-	gi|767199963|gb|AJS78609.1|/2.4674e-142/hypothetical protein H784_YJM1202M00278 [Saccharomyces cerevisiae YJM1202]
852700	1038	19	136	1.71	13.02	2.92866	Up	1.18e-24	3e-24	SAE2	Saccharomyces cerevisiae S288c ssDNA endodeoxyribonuclease SAE2 (SAE2), partial mRNA	-	-	-	-	gi|6321263|ref|NP_011340.1|/0/ssDNA endodeoxyribonuclease SAE2 [Saccharomyces cerevisiae S288c]
852931	1107	53	377	4.46	33.77	2.92063	Up	1.83e-65	9.15e-65	KSS1	Saccharomyces cerevisiae S288c mitogen-activated serine/threonine-protein kinase KSS1 (KSS1), partial mRNA	K04371|1|0.0|739|sce:YGR040W|mitogen-activated protein kinase 1/3 [EC:2.7.11.24]	-	GO:0004702//receptor signaling protein serine/threonine kinase activity;GO:0032559//adenyl ribonucleotide binding	GO:0006464//cellular protein modification process	gi|398365311|ref|NP_011554.3|/0/mitogen-activated serine/threonine-protein kinase KSS1 [Saccharomyces cerevisiae S288c]
855255	1575	38	268.99	2.22	16.76	2.91639	Up	8.45e-47	3.31e-46	GAS3	Saccharomyces cerevisiae S288c putative 1,3-beta-glucanosyltransferase (GAS3), partial mRNA	-	-	-	-	gi|2494678|sp|Q03655.1|GAS3_YEAST/0/RecName: Full=Probable 1,3-beta-glucanosyltransferase GAS3; AltName: Full=Glycolipid-anchored surface protein 3; Flags: Precursor
853359	1872	50	353	2.45	18.44	2.91199	Up	3.6e-61	1.7e-60	EXO70	Saccharomyces cerevisiae S288c GTP-Rho binding exocyst subunit EXO70 (EXO70), partial mRNA	K07195|1|0.0|1191|sce:YJL085W|exocyst complex component 7	GO:0043234//protein complex	-	GO:0016192//vesicle-mediated transport	gi|6322375|ref|NP_012450.1|/0/GTP-Rho binding exocyst subunit EXO70 [Saccharomyces cerevisiae S288c]
856324	2634	382	2694	13.24	99.45	2.90907	Up	0	0	OPT2	Saccharomyces cerevisiae S288c Opt2p (OPT2), partial mRNA	-	-	-	-	gi|6325452|ref|NP_015520.1|/0/Opt2p [Saccharomyces cerevisiae S288c]
855819	1638	241	1698.99	13.55	101.72	2.90824	Up	2.88e-287	4.84e-286	CLN2	Saccharomyces cerevisiae S288c cyclin CLN2 (CLN2), partial mRNA	K06650|1|0.0|966|sce:YPL256C|G1/S-specific cyclin CLN2	-	-	GO:0009987//cellular process	gi|6324999|ref|NP_015067.1|/0/cyclin CLN2 [Saccharomyces cerevisiae S288c]
856545	951	85	599	8.37	62.81	2.90769	Up	1.56e-102	1.14e-101	CHS7	Saccharomyces cerevisiae S288c Chs7p (CHS7), partial mRNA	-	-	-	-	gi|6321935|ref|NP_012011.1|/2.07183e-169/Chs7p [Saccharomyces cerevisiae S288c]
854305	1869	79	556	3.88	29.09	2.90639	Up	3.1e-95	2.15e-94	SIA1	Saccharomyces cerevisiae S288c Sia1p (SIA1), partial mRNA	-	-	GO:0003824//catalytic activity	-	gi|398365325|ref|NP_014780.3|/0/Sia1p [Saccharomyces cerevisiae S288c]
853904	810	75	527	8.73	65.33	2.90369	Up	2.78e-90	1.83e-89	DAL80	Saccharomyces cerevisiae S288c Dal80p (DAL80), partial mRNA	K09184|1|2e-141|502|sce:YKR034W|GATA-binding protein, other eukaryote	-	GO:0046914//transition metal ion binding;GO:0003677//DNA binding;GO:0001071//nucleic acid binding transcription factor activity	GO:0006351//transcription, DNA-templated	gi|6322885|ref|NP_012959.1|/1.53056e-140/Dal80p [Saccharomyces cerevisiae S288c]
855372	714	346.57	2424.25	46.07	343.1	2.89673	Up	0	0	SNO4	Saccharomyces cerevisiae S288c glutathione-independent methylglyoxalase family protein (SNO4), partial mRNA	K10747|1|7e-46|184|aje:HCAG_06583|DNA ligase 1 [EC:6.5.1.1 6.5.1.6 6.5.1.7]	-	-	-	gi|6323984|ref|NP_014055.1|/8.34894e-134/Sno4p [Saccharomyces cerevisiae S288c]
855221	888	131	915	13.86	103.04	2.89421	Up	5.64e-155	5.79e-154	SSO2	Saccharomyces cerevisiae S288c syntaxin (SSO2), partial mRNA	K08486|1|2e-145|515|sce:YMR183C|syntaxin 1B/2/3	GO:0044464	GO:0005515//protein binding	GO:0015031//protein transport	gi|767183935|gb|AJS62921.1|/2.05957e-144/Sso2p [Saccharomyces cerevisiae YJM195]
851539	1176	795	5537	62.83	465.92	2.89056	Up	0	0	GPD1	Saccharomyces cerevisiae S288c glycerol-3-phosphate dehydrogenase (NAD(+)) GPD1 (GPD1), partial mRNA	K00006|1|0.0|794|sce:YDL022W|glycerol-3-phosphate dehydrogenase (NAD+) [EC:1.1.1.8]	GO:0043234//protein complex;GO:0044424	GO:0042802//identical protein binding;GO:0016616//oxidoreductase activity, acting on the CH-OH group of donors, NAD or NADP as acceptor;GO:0048037//cofactor binding;GO:0000166//nucleotide binding	GO:0006072//glycerol-3-phosphate metabolic process	gi|6320181|ref|NP_010262.1|/0/glycerol-3-phosphate dehydrogenase (NAD(+)) GPD1 [Saccharomyces cerevisiae S288c]
850749	1788	131	912	6.74	49.93	2.88909	Up	3.28e-154	3.34e-153	FRS1	Saccharomyces cerevisiae S288c phenylalanine--tRNA ligase subunit beta (FRS1), partial mRNA	K01890|1|0.0|1195|sce:YLR060W|phenylalanyl-tRNA synthetase beta chain [EC:6.1.1.20]	-	-	-	gi|6323089|ref|NP_013161.1|/0/phenylalanine--tRNA ligase subunit beta [Saccharomyces cerevisiae S288c]
851303	3141	5204	35925	150.96	1109.59	2.87779	Up	0	0	HBT1	Saccharomyces cerevisiae S288c Hbt1p (HBT1), partial mRNA	K11294|1|9e-10|67.0|zro:ZYRO0G14608g|nucleolin	-	-	-	gi|919304232|gb|KOH51280.1|/0/HBT1p Shmoo tip protein, substrate of Hub1p ubiquitin-like protein [Saccharomyces sp. 'boulardii']
852459	1368	541	3717	36.59	267.67	2.87093	Up	0	0	TOS1	Saccharomyces cerevisiae S288c Tos1p (TOS1), partial mRNA	-	-	-	-	gi|6319638|ref|NP_009720.1|/0/Tos1p [Saccharomyces cerevisiae S288c]
850470	2499	68	464	2.49	18.07	2.85938	Up	1.7e-78	9.97e-78	RDS1	Saccharomyces cerevisiae S288c Rds1p (RDS1), partial mRNA	-	-	-	-	gi|6319950|ref|NP_010031.1|/0/Rds1p [Saccharomyces cerevisiae S288c]
853619	1041	114	776	10.22	74.07	2.85749	Up	6.04e-130	5.31e-129	YJR154W	Saccharomyces cerevisiae S288c hypothetical protein partial mRNA	K17825|1|5e-09|62.8|ure:UREG_04217|verruculogen synthase [EC:1.14.11.38]	-	-	-	gi|1352945|sp|P47181.1|YJ9S_YEAST/0/RecName: Full=Uncharacterized protein YJR154W
854141	1656	84	569	4.67	33.69	2.85083	Up	1.66e-95	1.16e-94	YOL019W	Saccharomyces cerevisiae S288c hypothetical protein partial mRNA	-	-	-	-	gi|74583683|sp|Q08157.1|YOL19_YEAST/0/RecName: Full=Uncharacterized membrane protein YOL019W
856416	456	26	176	5.58	40.23	2.84993	Up	1.27e-30	3.66e-30	ECM12	Saccharomyces cerevisiae S288c Ecm12p (ECM12), partial mRNA	K06883|1|3e-11|67.8|sce:YHR022C|uncharacterized protein	-	-	-	gi|919303145|gb|KOH50225.1|/1.83398e-58/hypothetical protein KO01_02209 [Saccharomyces sp. 'boulardii']
853006	4645	1240.16	8306.8	24.23	172.83	2.83449	Up	0	0	YGR109W-B	Saccharomyces cerevisiae S288c gag-pol fusion protein partial mRNA	K07497|1|0.0|2506|sce:YGR109W-B|putative transposase	-	GO:0003676//nucleic acid binding	GO:0043170;GO:0044238//primary metabolic process	gi|536873|gb|AAA98435.1|/0/POL3 [Saccharomyces cerevisiae]
852389	1404	41.92	280.46	2.76	19.67	2.83326	Up	4.92e-48	1.97e-47	PHO3	Saccharomyces cerevisiae S288c acid phosphatase PHO3 (PHO3), partial mRNA	K01078|1|0.0|906|sce:YBR092C|acid phosphatase [EC:3.1.3.2]	-	-	-	gi|6319568|ref|NP_009650.1|/0/acid phosphatase PHO3 [Saccharomyces cerevisiae S288c]
850745	1098	842	5622	71.44	507.84	2.82957	Up	0	0	ERG3	Saccharomyces cerevisiae S288c C-5 sterol desaturase (ERG3), partial mRNA	K00227|1|0.0|765|sce:YLR056W|Delta7-sterol 5-desaturase [EC:1.14.19.20]	GO:0031090//organelle membrane;GO:0043231//intracellular membrane-bounded organelle;GO:0031224//intrinsic component of membrane	GO:0046914//transition metal ion binding;GO:0003824//catalytic activity	GO:0006694//steroid biosynthetic process;GO:0006631//fatty acid metabolic process	gi|6323085|ref|NP_013157.1|/0/C-5 sterol desaturase [Saccharomyces cerevisiae S288c]
856368	363	12	80	3.31	23.49	2.82714	Up	1.44e-14	2.84e-14	YHL018W	Saccharomyces cerevisiae S288c 4a-hydroxytetrahydrobiopterin dehydratase partial mRNA	K01724|1|7e-68|255|sce:YHL018W|4a-hydroxytetrahydrobiopterin dehydratase [EC:4.2.1.96]	-	GO:0016836//hydro-lyase activity	GO:0009108//coenzyme biosynthetic process	gi|6321769|ref|NP_011845.1|/8.35349e-67/4a-hydroxytetrahydrobiopterin dehydratase [Saccharomyces cerevisiae S288c]
856350	4779	658	4384.99	12.5	88.66	2.82636	Up	0	0	VMR1	Saccharomyces cerevisiae S288c putative ATP-binding cassette multidrug transporter VMR1 (VMR1), partial mRNA	K05665|1|5e-89|330|adl:AURDEDRAFT_92909|ATP-binding cassette, subfamily C (CFTR/MRP), member 1;K05658|2|1e-52|209|cpw:CPC735_055210|ATP-binding cassette, subfamily B (MDR/TAP), member 1 [EC:3.6.3.44]	-	-	-	gi|731612|sp|P38735.1|VMR1_YEAST/0/RecName: Full=ABC transporter ATP-binding protein/permease VMR1; AltName: Full=Vacuolar multidrug resistance protein 1
854915	1338	180	1199.19	12.46	88.35	2.82593	Up	1.82e-197	2.34e-196	TUB3	Saccharomyces cerevisiae S288c alpha-tubulin TUB3 (TUB3), partial mRNA	K07374|1|0.0|759|sce:YML085C|tubulin alpha	GO:0032991//macromolecular complex;GO:0015630//microtubule cytoskeleton	GO:0017111//nucleoside-triphosphatase activity;GO:0032561//guanyl ribonucleotide binding	GO:0043623//cellular protein complex assembly;GO:0009207;GO:0007017//microtubule-based process	gi|6323511|ref|NP_013582.1|/0/alpha-tubulin TUB3 [Saccharomyces cerevisiae S288c]
851315	1119	6	40	0.5	3.54	2.82375	Up	6.67e-08	1.06e-07	YDL211C	Saccharomyces cerevisiae S288c hypothetical protein partial mRNA	-	-	-	-	gi|74676530|sp|Q12121.1|YD211_YEAST/1.1326e-159/RecName: Full=Uncharacterized protein YDL211C
851275	168	10.98	73	7.52	53.23	2.82343	Up	5.55e-14	1.07e-13	PAU7	Saccharomyces cerevisiae S288c seripauperin PAU7 (PAU7), partial mRNA	-	-	-	-	gi|151941400|gb|EDN59771.1|/1.377e-08/seripauperin [Saccharomyces cerevisiae YJM789]
853882	990	199	1321	18.8	132.84	2.82089	Up	5.85e-217	8.01e-216	PRY2	Saccharomyces cerevisiae S288c sterol-binding protein (PRY2), partial mRNA	K15071|1|4e-24|112|ani:AN0358.2|recyclin-1;K20412|2|2e-09|63.5|aor:AOR_1_3270174|peptidase inhibitor 16	-	-	-	gi|398364919|ref|NP_012938.3|/9.52302e-96/Pry2p [Saccharomyces cerevisiae S288c]
851573	333	85	562	25.82	181.75	2.81539	Up	3.86e-93	2.63e-92	YDR010C	Saccharomyces cerevisiae S288c hypothetical protein partial mRNA	-	-	-	-	gi|1216217|emb|CAA65202.1|/2.33411e-61/orf:PZE110 [Saccharomyces cerevisiae]
855418	2529	102	675	3.69	25.97	2.81515	Up	1.43e-111	1.12e-110	CLA4	Saccharomyces cerevisiae S288c serine/threonine protein kinase CLA4 (CLA4), partial mRNA	K19833|1|0.0|1483|sce:YNL298W|serine/threonine-protein kinase CLA4 [EC:2.7.11.1]	-	-	-	gi|6324031|ref|NP_014101.1|/0/serine/threonine protein kinase CLA4 [Saccharomyces cerevisiae S288c]
855755	1215	91	599.99	6.95	48.82	2.81239	Up	6.41e-99	4.57e-98	YNR021W	Saccharomyces cerevisiae S288c hypothetical protein partial mRNA	-	-	-	-	gi|1730667|sp|P53723.3|YN8B_YEAST/0/RecName: Full=UPF0674 endoplasmic reticulum membrane protein YNR021W
853358	2484	31	204	1.14	7.99	2.80916	Up	9.63e-35	2.99e-34	TRL1	Saccharomyces cerevisiae S288c tRNA ligase (TRL1), partial mRNA	K14679|1|0.0|1610|sce:YJL087C|tRNA ligase [EC:6.5.1.3]	-	GO:0008452//RNA ligase activity;GO:0032559//adenyl ribonucleotide binding	GO:0000394//RNA splicing, via endonucleolytic cleavage and ligation	gi|6322374|ref|NP_012448.1|/0/tRNA ligase [Saccharomyces cerevisiae S288c]
851152	1572	93.04	611.17	5.46	38.17	2.80547	Up	9.22e-101	6.66e-100	IMD3	Saccharomyces cerevisiae S288c IMP dehydrogenase IMD3 (IMD3), partial mRNA	K00088|1|0.0|1004|sce:YLR432W|IMP dehydrogenase [EC:1.1.1.205]	-	GO:0043169//cation binding;GO:0016616//oxidoreductase activity, acting on the CH-OH group of donors, NAD or NADP as acceptor	GO:0009168//purine ribonucleoside monophosphate biosynthetic process	gi|768826505|gb|AJV50497.1|/0/Imd3p [Saccharomyces cerevisiae YJM1248]
856119	3612	120	782	3.02	20.97	2.79571	Up	6.79e-128	5.92e-127	RPA135	Saccharomyces cerevisiae S288c DNA-directed RNA polymerase I core subunit RPA135 (RPA135), partial mRNA	K03002|1|0.0|2447|sce:YPR010C|DNA-directed RNA polymerase I subunit RPA2 [EC:2.7.7.6]	GO:0043231//intracellular membrane-bounded organelle	GO:0034062//RNA polymerase activity;GO:0003676//nucleic acid binding;GO:0001882//nucleoside binding	GO:0010467//gene expression	gi|6325267|ref|NP_015335.1|/0/DNA-directed RNA polymerase I core subunit RPA135 [Saccharomyces cerevisiae S288c]
856217	525	129.46	840.99	23.87	165.08	2.78989	Up	3.46e-137	3.19e-136	RPL11A	Saccharomyces cerevisiae S288c ribosomal 60S subunit protein L11A (RPL11A), partial mRNA	K02868|1|9e-96|348|sce:YPR102C|large subunit ribosomal protein L11e	GO:0030529//intracellular ribonucleoprotein complex	GO:0005198//structural molecule activity	GO:0010467//gene expression	gi|6325359|ref|NP_015427.1|/8.09922e-95/ribosomal 60S subunit protein L11A [Saccharomyces cerevisiae S288c]
855473	1248	34	221	2.53	17.49	2.78932	Up	2.88e-37	9.47e-37	RPA49	Saccharomyces cerevisiae S288c DNA-directed RNA polymerase I subunit RPA49 (RPA49), partial mRNA	K03005|1|0.0|731|sce:YNL248C|DNA-directed RNA polymerase I subunit RPA49	GO:0043231//intracellular membrane-bounded organelle	GO:0034062//RNA polymerase activity;GO:0003676//nucleic acid binding	GO:0010467//gene expression	gi|6324081|ref|NP_014151.1|/0/DNA-directed RNA polymerase I subunit RPA49 [Saccharomyces cerevisiae S288c]
852868	3246	37	240	1.04	7.17	2.78539	Up	2.71e-40	9.43e-40	KAP122	Saccharomyces cerevisiae S288c Kap122p (KAP122), partial mRNA	-	-	-	-	gi|919303617|gb|KOH50690.1|/0/KAP122p Karyopherin beta [Saccharomyces sp. 'boulardii']
850800	402	10483	67537	2582.98	17717.8	2.77809	Up	0	0	CCW12	Saccharomyces cerevisiae S288c Ccw12p (CCW12), partial mRNA	K01183|1|8e-11|65.9|cot:CORT_0B02300|chitinase [EC:3.2.1.14]	-	-	-	gi|6323139|ref|NP_013211.1|/4.60867e-41/Ccw12p [Saccharomyces cerevisiae S288c]
853243	933	34	219	3.42	23.42	2.77567	Up	9.16e-37	2.98e-36	ELO1	Saccharomyces cerevisiae S288c fatty acid elongase ELO1 (ELO1), partial mRNA	K10245|1|0.0|643|sce:YJL196C|fatty acid elongase 2 [EC:2.3.1.199]	GO:0031224//intrinsic component of membrane	-	-	gi|6322265|ref|NP_012339.1|/0/fatty acid elongase ELO1 [Saccharomyces cerevisiae S288c]
856404	717	61	391	8.07	55.09	2.77115	Up	3.19e-64	1.57e-63	ARD1	Saccharomyces cerevisiae S288c peptide alpha-N-acetyltransferase complex A subunit ARD1 (ARD1), partial mRNA	K20791|1|1e-121|436|sce:YHR013C|N-alpha-acetyltransferase 10/11 [EC:2.3.1.255]	-	GO:0016407//acetyltransferase activity	-	gi|6321801|ref|NP_011877.1|/1.06849e-120/peptide alpha-N-acetyltransferase complex A subunit ARD1 [Saccharomyces cerevisiae S288c]
854139	1779	87	557	4.5	30.65	2.76789	Up	1.03e-90	6.83e-90	TAT2	Saccharomyces cerevisiae S288c aromatic amino acid transmembrane transporter TAT2 (TAT2), partial mRNA	K16261|1|0.0|1129|sce:YOL020W|yeast amino acid transporter	GO:0031224//intrinsic component of membrane	GO:0005275//amine transmembrane transporter activity	GO:0006865//amino acid transport	gi|6324553|ref|NP_014622.1|/0/aromatic amino acid transmembrane transporter TAT2 [Saccharomyces cerevisiae S288c]
853760	4557	312	1996	6.22	42.34	2.76703	Up	0	0	HSL1	Saccharomyces cerevisiae S288c protein kinase HSL1 (HSL1), partial mRNA	K02515|1|0.0|2679|sce:YKL101W|serine/threonine-protein kinase HSL1, negative regulator of Swe1 kinase [EC:2.7.11.-]	-	-	-	gi|330443652|ref|NP_012821.2|/0/protein kinase HSL1 [Saccharomyces cerevisiae S288c]
853513	1725	20	128	1.07	7.27	2.76434	Up	5.05e-22	1.21e-21	BFA1	Saccharomyces cerevisiae S288c Bfa1p (BFA1), partial mRNA	K02181|1|0.0|1053|sce:YJR053W|cell cycle arrest protein BFA1	-	-	-	gi|398365021|ref|NP_012587.3|/0/Bfa1p [Saccharomyces cerevisiae S288c]
856577	2472	21	134	0.78	5.28	2.75899	Up	5.93e-23	1.46e-22	SPC97	Saccharomyces cerevisiae S288c Spc97p (SPC97), partial mRNA	K16569|1|0.0|1608|sce:YHR172W|gamma-tubulin complex component 2	GO:0005819//spindle	-	GO:0007010//cytoskeleton organization	gi|6321966|ref|NP_012042.1|/0/Spc97p [Saccharomyces cerevisiae S288c]
855441	1317	165	1044	11.6	78.18	2.75267	Up	2.4e-167	2.67e-166	ERG24	Saccharomyces cerevisiae S288c delta(14)-sterol reductase (ERG24), partial mRNA	K00222|1|0.0|876|sce:YNL280C|Delta14-sterol reductase [EC:1.3.1.70]	GO:0044464	-	-	gi|6324049|ref|NP_014119.1|/0/delta(14)-sterol reductase [Saccharomyces cerevisiae S288c]
852100	885	24	152	2.55	17.18	2.75216	Up	9.69e-26	2.51e-25	SLD5	Saccharomyces cerevisiae S288c DNA replication protein SLD5 (SLD5), partial mRNA	K10735|1|1e-168|592|sce:YDR489W|GINS complex subunit 4	GO:0043231//intracellular membrane-bounded organelle	-	GO:0006259//DNA metabolic process	gi|398366643|ref|NP_010777.3|/1.0088e-167/DNA replication protein SLD5 [Saccharomyces cerevisiae S288c]
852358	663	230	1453	33.06	222.38	2.74987	Up	5.89e-232	8.49e-231	NRG2	Saccharomyces cerevisiae S288c Nrg2p (NRG2), partial mRNA	K09467|1|1e-18|93.6|adl:AURDEDRAFT_112910|zinc-finger protein CreA/MIG	GO:0044464	GO:0046914//transition metal ion binding	-	gi|6319540|ref|NP_009622.1|/3.6664e-122/Nrg2p [Saccharomyces cerevisiae S288c]
854389	711	7	44	0.93	6.25	2.74855	Up	2.41e-08	3.91e-08	SPR2	Saccharomyces cerevisiae S288c Spr2p (SPR2), partial mRNA	-	-	-	-	gi|768459864|gb|AJT72130.1|/4.15269e-93/hypothetical protein H749_YJM195O00372 [Saccharomyces cerevisiae YJM195]
851369	1842	555.26	3492.87	27.7	185.5	2.74346	Up	0	0	SSB1	Saccharomyces cerevisiae S288c Hsp70 family ATPase SSB1 (SSB1), partial mRNA	K03283|1|0.0|1041|sce:YNL209W|heat shock 70kDa protein 1/8	GO:0044424	GO:0032559//adenyl ribonucleotide binding	GO:0010467//gene expression;GO:0050896//response to stimulus	gi|6319972|ref|NP_010052.1|/0/Hsp70 family ATPase SSB1 [Saccharomyces cerevisiae S288c]
850658	1311	18	112.98	1.27	8.5	2.74263	Up	3.69e-19	8.29e-19	RTT109	Saccharomyces cerevisiae S288c H3 histone acetyltransferase RTT109 (RTT109), partial mRNA	K11309|1|0.0|837|sce:YLL002W|regulator of Ty1 transposition protein 109	-	-	-	gi|768844069|gb|AJV68021.1|/0/Rtt109p [Saccharomyces cerevisiae YJM1478]
854521	327	50	314	15.5	103.64	2.74124	Up	2.59e-51	1.08e-50	YOR343C	Saccharomyces cerevisiae S288c hypothetical protein partial mRNA	-	-	-	-	gi|1199846|emb|CAA65031.1|/4.75009e-46/O6287 [Saccharomyces cerevisiae]
852820	1926	91	571	4.34	28.98	2.73929	Up	6.61e-92	4.44e-91	YBP2	Saccharomyces cerevisiae S288c Ybp2p (YBP2), partial mRNA	-	-	-	-	gi|6321378|ref|NP_011455.1|/0/Ybp2p [Saccharomyces cerevisiae S288c]
854238	315	4	25	1.29	8.61	2.73864	Up	3.21e-05	4.52e-05	YOR29-23	Saccharomyces cerevisiae S288c hypothetical protein partial mRNA	-	-	-	-	gi|2104884|emb|CAA94557.1|/2.80774e-54/YOR29-23 [Saccharomyces cerevisiae]
854118	321	255	1598	80.72	538.58	2.73816	Up	9.78e-254	1.53e-252	RPP2A	Saccharomyces cerevisiae S288c ribosomal protein P2A (RPP2A), partial mRNA	K02943|1|4e-19|93.2|sce:YOL039W|large subunit ribosomal protein LP2	GO:0030529//intracellular ribonucleoprotein complex	GO:0005198//structural molecule activity	GO:0006412//translation	gi|259149446|emb|CAY86250.1|/5.50173e-18/Rpp2ap [Saccharomyces cerevisiae EC1118]
855335	1518	48	301	2.92	19.48	2.73795	Up	3.25e-49	1.32e-48	HAS1	Saccharomyces cerevisiae S288c ATP-dependent RNA helicase HAS1 (HAS1), partial mRNA	K13179|1|0.0|935|sce:YMR290C|ATP-dependent RNA helicase DDX18/HAS1 [EC:3.6.4.13]	-	GO:0032559//adenyl ribonucleotide binding;GO:0042623//ATPase activity, coupled	-	gi|6323947|ref|NP_014017.1|/0/ATP-dependent RNA helicase HAS1 [Saccharomyces cerevisiae S288c]
854046	1671	202	1265	11.13	74.21	2.73716	Up	3.48e-201	4.56e-200	WSC3	Saccharomyces cerevisiae S288c Wsc3p (WSC3), partial mRNA	K11244|1|7e-83|308|sce:YOL105C|cell wall integrity and stress response component	-	-	-	gi|768502673|gb|AJU14852.1|/7.39601e-82/Wsc3p [Saccharomyces cerevisiae YJM1615]
856462	1506	41	256	2.51	16.7	2.73409	Up	5.41e-42	1.94e-41	RRP3	Saccharomyces cerevisiae S288c RNA-dependent ATPase RRP3 (RRP3), partial mRNA	K14777|1|0.0|877|sce:YHR065C|ATP-dependent RNA helicase DDX47/RRP3 [EC:3.6.4.13]	-	GO:0032559//adenyl ribonucleotide binding;GO:0042623//ATPase activity, coupled	-	gi|37362659|ref|NP_011932.2|/0/RNA-dependent ATPase RRP3 [Saccharomyces cerevisiae S288c]
855863	1827	313	1953	15.74	104.59	2.73224	Up	0	0	DIP5	Saccharomyces cerevisiae S288c Dip5p (DIP5), partial mRNA	K16261|1|0.0|1041|sce:YPL265W|yeast amino acid transporter	GO:0031224//intrinsic component of membrane	GO:0005275//amine transmembrane transporter activity	GO:0006865//amino acid transport	gi|6324990|ref|NP_015058.1|/0/Dip5p [Saccharomyces cerevisiae S288c]
855972	894	1070	6668	112.38	745.62	2.73006	Up	0	0	RPL5	Saccharomyces cerevisiae S288c ribosomal 60S subunit protein L5 (RPL5), partial mRNA	K02932|1|4e-148|524|sce:YPL131W|large subunit ribosomal protein L5e	GO:0030529//intracellular ribonucleoprotein complex	GO:0019843//rRNA binding;GO:0005198//structural molecule activity	GO:0010467//gene expression	gi|6325126|ref|NP_015194.1|/4.48852e-147/ribosomal 60S subunit protein L5 [Saccharomyces cerevisiae S288c]
851761	4482	41	255	0.83	5.5	2.72825	Up	9.6e-42	3.44e-41	SCC2	Saccharomyces cerevisiae S288c cohesin-loading factor complex subunit SCC2 (SCC2), partial mRNA	K06672|1|0.0|2776|sce:YDR180W|cohesin loading factor subunit SCC2	-	-	-	gi|398365987|ref|NP_010466.3|/0/cohesin-loading factor complex subunit SCC2 [Saccharomyces cerevisiae S288c]
850540	3678	56.84	351.91	1.41	9.27	2.71687	Up	4.16e-57	1.86e-56	SMC1	Saccharomyces cerevisiae S288c cohesin subunit SMC1 (SMC1), partial mRNA	K06636|1|0.0|2276|sce:YFL008W|structural maintenance of chromosome 1	-	-	-	gi|14318514|ref|NP_116647.1|/0/cohesin subunit SMC1 [Saccharomyces cerevisiae S288c]
853323	660	35	216	5.06	33.22	2.71484	Up	1.92e-35	6.07e-35	YJL118W	Saccharomyces cerevisiae S288c hypothetical protein partial mRNA	-	-	-	-	gi|1353004|sp|P47022.1|YJL8_YEAST/2.21524e-95/RecName: Full=Uncharacterized protein YJL118W
852112	1566	44	271	2.59	16.99	2.71366	Up	5.05e-44	1.89e-43	PLM2	Saccharomyces cerevisiae S288c Plm2p (PLM2), partial mRNA	K14327|1|2e-11|71.6|ang:ANI_1_332064|regulator of nonsense transcripts 2	-	-	-	gi|6320709|ref|NP_010789.1|/0/Plm2p [Saccharomyces cerevisiae S288c]
854860	711	39	240	5.21	34.12	2.71126	Up	3.8e-39	1.29e-38	YIR042C	Saccharomyces cerevisiae S288c hypothetical protein partial mRNA	-	-	-	-	gi|731928|sp|P40586.1|YIW2_YEAST/9.77013e-135/RecName: Full=Uncharacterized protein YIR042C
854518	981	26	160	2.48	16.24	2.71114	Up	1.34e-26	3.53e-26	RPA43	Saccharomyces cerevisiae S288c DNA-directed RNA polymerase I subunit RPA43 (RPA43), partial mRNA	K03004|1|2e-163|575|sce:YOR340C|DNA-directed RNA polymerase I subunit RPA43	-	GO:0034062//RNA polymerase activity	GO:0010467//gene expression	gi|1019425|gb|AAC49076.1|/1.98144e-162/DNA-dependent RNA polymerase I subunit A43 [Saccharomyces cerevisiae]
852984	1719	155	952	8.3	54.25	2.70844	Up	3.55e-150	3.5e-149	DBF2	Saccharomyces cerevisiae S288c serine/threonine-protein kinase DBF2 (DBF2), partial mRNA	K06684|1|0.0|1095|sce:YGR092W|cell cycle protein kinase DBF2 [EC:2.7.11.-]	-	GO:0004672//protein kinase activity;GO:0032559//adenyl ribonucleotide binding	GO:0006464//cellular protein modification process	gi|398365629|ref|NP_011606.3|/0/serine/threonine-protein kinase DBF2 [Saccharomyces cerevisiae S288c]
852754	765	573	3510	70.83	461.99	2.70543	Up	0	0	RPS2	Saccharomyces cerevisiae S288c ribosomal 40S subunit protein S2 (RPS2), partial mRNA	K02981|1|1e-120|432|sce:YGL123W|small subunit ribosomal protein S2e	GO:0030529//intracellular ribonucleoprotein complex	GO:0003676//nucleic acid binding;GO:0005198//structural molecule activity	GO:0010467//gene expression	gi|6321315|ref|NP_011392.1|/1.027e-119/ribosomal 40S subunit protein S2 [Saccharomyces cerevisiae S288c]
851358	3054	82	502	2.45	15.95	2.7027	Up	7.09e-80	4.21e-79	LRG1	Saccharomyces cerevisiae S288c Lrg1p (LRG1), partial mRNA	K19839|1|2e-13|79.0|cnb:CNBH3380|Rho-type GTPase-activating protein 1/2;K20643|3|4e-13|78.2|tre:TRIREDRAFT_59747|Rho GTPase-activating protein RGD1	GO:0044464	GO:0046914//transition metal ion binding	GO:0023052//signaling	gi|330443491|ref|NP_010041.2|/0/Lrg1p [Saccharomyces cerevisiae S288c]
850793	1953	18	110	0.85	5.5	2.6939	Up	1.16e-18	2.58e-18	CDC45	Saccharomyces cerevisiae S288c DNA replication initiation factor CDC45 (CDC45), partial mRNA	K06628|1|0.0|1152|sce:YLR103C|cell division control protein 45	-	-	-	gi|151941270|gb|EDN59648.1|/0/chromosomal DNA replication initiation protein [Saccharomyces cerevisiae YJM789]
852603	363	3.34	19.91	0.92	5.85	2.66873	Up	0.000302694	0.000408606	PAU24	Saccharomyces cerevisiae S288c seripauperin PAU24 (PAU24), partial mRNA	-	-	-	GO:0050896//response to stimulus	gi|398365971|ref|NP_009860.3|/6.64964e-48/seripauperin PAU24 [Saccharomyces cerevisiae S288c]
850438	783	31	184	3.74	23.63	2.65951	Up	9.37e-30	2.64e-29	ERS1	Saccharomyces cerevisiae S288c cystinosin-like protein ERS1 (ERS1), partial mRNA	K12386|1|6e-145|513|sce:YCR075C|cystinosin	-	-	-	gi|6319919|ref|NP_010000.1|/6.27073e-144/cystinosin-like protein ERS1 [Saccharomyces cerevisiae S288c]
855416	309	68	403	22.47	141.81	2.65789	Up	3.02e-63	1.46e-62	TOS6	Saccharomyces cerevisiae S288c Tos6p (TOS6), partial mRNA	-	-	-	-	gi|6324029|ref|NP_014099.1|/5.2158e-08/Tos6p [Saccharomyces cerevisiae S288c]
855503	1764	70	413	3.65	22.92	2.65064	Up	1.33e-64	6.55e-64	MGS1	Saccharomyces cerevisiae S288c ssDNA-dependent ATPase MGS1 (MGS1), partial mRNA	K07478|1|0.0|1166|sce:YNL218W|putative ATPase	-	GO:0003676//nucleic acid binding;GO:0016462//pyrophosphatase activity;GO:0032559//adenyl ribonucleotide binding	GO:0006259//DNA metabolic process;GO:0006950//response to stress	gi|6324111|ref|NP_014181.1|/0/ssDNA-dependent ATPase MGS1 [Saccharomyces cerevisiae S288c]
851067	1812	171	1003	8.67	54.17	2.64339	Up	7.58e-154	7.65e-153	BUD8	Saccharomyces cerevisiae S288c Bud8p (BUD8), partial mRNA	-	-	-	-	gi|6323385|ref|NP_013457.1|/0/Bud8p [Saccharomyces cerevisiae S288c]
850734	2667	92	539	3.15	19.65	2.64111	Up	1.92e-83	1.18e-82	STU2	Saccharomyces cerevisiae S288c Stu2p (STU2), partial mRNA	K16803|1|0.0|1687|sce:YLR045C|cytoskeleton-associated protein 5	-	-	-	gi|6323074|ref|NP_013146.1|/0/Stu2p [Saccharomyces cerevisiae S288c]
850653	1998	49	287	2.25	14.03	2.64052	Up	3.4e-45	1.3e-44	LMO1	Saccharomyces cerevisiae S288c Lmo1p (LMO1), partial mRNA	-	-	-	-	gi|6323022|ref|NP_013094.1|/0/Lmo1p [Saccharomyces cerevisiae S288c]
851660	837	42	246	4.73	29.47	2.63933	Up	5.79e-39	1.97e-38	RRP1	Saccharomyces cerevisiae S288c Rrp1p (RRP1), partial mRNA	K14849|1|2e-142|504|sce:YDR087C|ribosomal RNA-processing protein 1	GO:0030684//preribosome	-	GO:0042254//ribosome biogenesis	gi|398365509|ref|NP_010372.3|/2.51645e-141/Rrp1p [Saccharomyces cerevisiae S288c]
851904	1152	158	924	12.76	79.43	2.63806	Up	1.28e-141	1.2e-140	GIC2	Saccharomyces cerevisiae S288c Gic2p (GIC2), partial mRNA	-	-	-	-	gi|6320515|ref|NP_010595.1|/0/Gic2p [Saccharomyces cerevisiae S288c]
853977	3510	87	509	2.26	14.05	2.63618	Up	7.91e-79	4.66e-78	FLO10	Saccharomyces cerevisiae S288c Flo10p (FLO10), partial mRNA	-	-	-	-	gi|6322955|ref|NP_013028.1|/4.12632e-163/Flo10p [Saccharomyces cerevisiae S288c]
854332	1620	180	1050	10.24	63.58	2.63436	Up	1.98e-160	2.11e-159	PNS1	Saccharomyces cerevisiae S288c Pns1p (PNS1), partial mRNA	-	GO:0031224//intrinsic component of membrane	-	-	gi|398365483|ref|NP_014804.3|/0/Pns1p [Saccharomyces cerevisiae S288c]
850465	549	22	128	3.87	23.95	2.62962	Up	6.64e-21	1.56e-20	YCR101C	Saccharomyces cerevisiae S288c hypothetical protein partial mRNA	-	-	-	-	gi|140560|sp|P25607.1|YCZ1_YEAST/1.28151e-104/RecName: Full=Uncharacterized protein YCR101C
853758	1545	604	3510	36.06	223.11	2.62928	Up	0	0	APE1	Saccharomyces cerevisiae S288c metalloaminopeptidase APE1 (APE1), partial mRNA	K01268|1|0.0|982|sce:YKL103C|aminopeptidase I [EC:3.4.11.22]	GO:0043231//intracellular membrane-bounded organelle	GO:0046914//transition metal ion binding;GO:0008238//exopeptidase activity	GO:0019538//protein metabolic process	gi|6322746|ref|NP_012819.1|/0/metalloaminopeptidase APE1 [Saccharomyces cerevisiae S288c]
856940	5046	33.33	194.07	0.6	3.71	2.62838	Up	4.06e-31	1.18e-30	YRF1-2	Saccharomyces cerevisiae S288c Y' element ATP-dependent helicase protein 1 copy 2 (YRF1-2), partial mRNA	-	-	-	-	gi|398365215|ref|NP_011117.3|/0/Y' element ATP-dependent helicase protein 1 copy 2 [Saccharomyces cerevisiae S288c]
850969	204	14	81	7.53	46.37	2.62247	Up	1.09e-13	2.09e-13	RPS28B	Saccharomyces cerevisiae S288c ribosomal 40S subunit protein S28B (RPS28B), partial mRNA	K02979|1|4e-30|129|kaf:KAFR_0G02600|small subunit ribosomal protein S28e	GO:0015935//small ribosomal subunit	GO:0005198//structural molecule activity	GO:0042254//ribosome biogenesis;GO:0010467//gene expression	gi|6323294|ref|NP_013366.1|/5.22646e-29/ribosomal 40S subunit protein S28B [Saccharomyces cerevisiae S288c]
851572	1563	944	5458	55.69	342.84	2.62205	Up	0	0	GAL3	Saccharomyces cerevisiae S288c transcriptional regulator GAL3 (GAL3), partial mRNA	K00849|1|0.0|1020|sce:YDR009W|galactokinase [EC:2.7.1.6]	GO:0044424	GO:0016773//phosphotransferase activity, alcohol group as acceptor;GO:0032559//adenyl ribonucleotide binding	GO:0016310//phosphorylation;GO:0019318//hexose metabolic process	gi|6320212|ref|NP_010292.1|/0/transcriptional regulator GAL3 [Saccharomyces cerevisiae S288c]
855434	1323	30.59	176.12	2.14	13.13	2.61718	Up	2.46e-28	6.74e-28	YNL284C-A	Saccharomyces cerevisiae S288c gag protein partial mRNA	-	-	-	-	gi|7839193|ref|NP_058179.1|/0/gag protein [Saccharomyces cerevisiae S288c]
852121	1992	58	334	2.67	16.38	2.61702	Up	8.37e-52	3.5e-51	GNP1	Saccharomyces cerevisiae S288c glutamine permease GNP1 (GNP1), partial mRNA	K16261|1|0.0|1218|sce:YDR508C|yeast amino acid transporter	GO:0031224//intrinsic component of membrane	GO:0005275//amine transmembrane transporter activity	GO:0006865//amino acid transport	gi|6320717|ref|NP_010796.1|/0/glutamine permease GNP1 [Saccharomyces cerevisiae S288c]
850506	1374	300	1724	20.2	123.59	2.61313	Up	9.21e-260	1.47e-258	TUB2	Saccharomyces cerevisiae S288c beta-tubulin (TUB2), partial mRNA	K07375|1|0.0|864|sce:YFL037W|tubulin beta	GO:0032991//macromolecular complex;GO:0015630//microtubule cytoskeleton	GO:0017111//nucleoside-triphosphatase activity;GO:0032561//guanyl ribonucleotide binding	GO:0043623//cellular protein complex assembly;GO:0009207;GO:0007017//microtubule-based process	gi|14318481|ref|NP_116616.1|/0/beta-tubulin [Saccharomyces cerevisiae S288c]
855145	591	367	2109	59.61	364.7	2.61308	Up	0	0	SHH3	Saccharomyces cerevisiae S288c protein SHH3 (SHH3), partial mRNA	K00236|1|2e-111|401|sce:YMR118C|succinate dehydrogenase (ubiquinone) cytochrome b560 subunit	GO:0044459	GO:0016627//oxidoreductase activity, acting on the CH-CH group of donors	GO:0009060//aerobic respiration	gi|6323765|ref|NP_013836.1|/1.88051e-110/protein SHH3 [Saccharomyces cerevisiae S288c]
853591	360	8	46	2.23	13.63	2.61167	Up	2.71e-08	4.39e-08	YJR128W	Saccharomyces cerevisiae S288c hypothetical protein partial mRNA	-	-	-	-	gi|1352928|sp|P47162.1|YJ98_YEAST/3.75994e-67/RecName: Full=Putative uncharacterized protein YJR128W
854678	3099	99.99	567	2.94	17.75	2.59393	Up	1.75e-86	1.1e-85	MET18	Saccharomyces cerevisiae S288c Met18p (MET18), partial mRNA	K15075|1|0.0|1957|sce:YIL128W|DNA repair/transcription protein MET18/MMS19	-	-	-	gi|6322063|ref|NP_012138.1|/0/Met18p [Saccharomyces cerevisiae S288c]
852551	1113	137	775	11.46	69.03	2.59062	Up	1.17e-116	9.53e-116	ARO4	Saccharomyces cerevisiae S288c 3-deoxy-7-phosphoheptulonate synthase ARO4 (ARO4), partial mRNA	K01626|1|0.0|736|sce:YBR249C|3-deoxy-7-phosphoheptulonate synthase [EC:2.5.1.54]	-	GO:0016765//transferase activity, transferring alkyl or aryl (other than methyl) groups	GO:0008652//cellular amino acid biosynthetic process	gi|6319726|ref|NP_009808.1|/0/3-deoxy-7-phosphoheptulonate synthase ARO4 [Saccharomyces cerevisiae S288c]
853102	1524	654	3683	39.6	237.41	2.58381	Up	0	0	CRH1	Saccharomyces cerevisiae S288c transglycosylase (CRH1), partial mRNA	K01216|1|2e-86|320|pic:PICST_25832|licheninase [EC:3.2.1.73]	-	-	-	gi|767006561|gb|AJS29433.1|/1.17449e-147/Crh1p [Saccharomyces cerevisiae YJM1401]
855856	1554	220	1239	13.06	78.29	2.58367	Up	7.11e-185	8.53e-184	PBI1	Saccharomyces cerevisiae S288c Pbi1p (PBI1), partial mRNA	-	-	GO:0016413//O-acetyltransferase activity	GO:0044281//small molecule metabolic process	gi|6324983|ref|NP_015051.1|/0/Pbi1p [Saccharomyces cerevisiae S288c]
856847	3282	88	494	2.44	14.59	2.58003	Up	1.23e-74	6.89e-74	SWI4	Saccharomyces cerevisiae S288c SBF complex DNA-binding subunit SWI4 (SWI4), partial mRNA	K06649|1|0.0|1718|sce:YER111C|regulatory protein SWI4	-	GO:0003676//nucleic acid binding;GO:0001071//nucleic acid binding transcription factor activity	GO:0006351//transcription, DNA-templated	gi|6320957|ref|NP_011036.1|/0/SBF complex DNA-binding subunit SWI4 [Saccharomyces cerevisiae S288c]
856047	5410	78.22	438.06	1.31	7.82	2.5776	Up	2.21e-66	1.12e-65	YPL060C-A	Saccharomyces cerevisiae S288c hypothetical protein partial mRNA	K14835|1|1e-18|97.4|aje:HCAG_04880|ribosomal RNA methyltransferase Nop2 [EC:2.1.1.-]	-	-	-	gi|939319680|sp|A0A0B7P3V8.2|YP41B_YEAST/0/RecName: Full=Transposon Ty4-P Gag-Pol polyprotein; AltName: Full=TY4A-TY4B; AltName: Full=Transposon Ty4 TYA-TYB polyprotein; Includes: RecName: Full=Capsid protein; Short=CA; Includes: RecName: Full=Ty4 protease; Short=PR; Includes: RecName: Full=Integrase; Short=IN; Includes: RecName: Full=Reverse transcriptase/ribonuclease H; Short=RT; Short=RT-RH
856578	339	5	28	1.49	8.88	2.57525	Up	1.96e-05	2.8e-05	YHR173C	Saccharomyces cerevisiae S288c hypothetical protein partial mRNA	-	-	-	-	gi|731744|sp|P38864.1|YHX3_YEAST/1.60781e-62/RecName: Full=Uncharacterized protein YHR173C
854255	2028	57	319	2.58	15.36	2.57374	Up	1.08e-48	4.38e-48	YVC1	Saccharomyces cerevisiae S288c Yvc1p (YVC1), partial mRNA	K14950|1|1e-107|391|mbe:MBM_00689|cation-transporting ATPase 13A1 [EC:3.6.3.-]	-	-	-	gi|27808717|ref|NP_014730.2|/0/Yvc1p [Saccharomyces cerevisiae S288c]
851430	927	53	296	5.36	31.87	2.57189	Up	3.07e-45	1.18e-44	PCL2	Saccharomyces cerevisiae S288c cyclin PCL2 (PCL2), partial mRNA	K06657|1|7e-147|520|sce:YDL127W|G1/S-specific cyclin PLC2	-	GO:0019900//kinase binding	GO:0051726//regulation of cell cycle	gi|42742057|ref|NP_010156.2|/6.91614e-146/cyclin PCL2 [Saccharomyces cerevisiae S288c]
854365	5314	838.3	4681.01	14.31	85.05	2.57129	Up	0	0	YOR192C-B	Saccharomyces cerevisiae S288c gag-pol fusion protein partial mRNA	K14835|1|5e-16|88.6|aje:HCAG_04880|ribosomal RNA methyltransferase Nop2 [EC:2.1.1.-]	-	-	-	gi|1122340|emb|CAA92351.1|/0/unknown [Saccharomyces cerevisiae]
850334	3114	36	199.99	1.05	6.23	2.56884	Up	9.93e-31	2.86e-30	KCC4	Saccharomyces cerevisiae S288c serine/threonine protein kinase (KCC4), partial mRNA	K18639|1|0.0|1777|sce:YCL024W|serine/threonine-protein kinase KCC4 [EC:2.7.11.1];K06668|2|4e-151|536|kaf:KAFR_0D04100|serine/threonine-protein kinase GIN4 [EC:2.7.11.-]	-	-	-	gi|919305606|gb|KOH52607.1|/0/KCC4p Protein kinase of the bud neck involved in the septin checkpoint [Saccharomyces sp. 'boulardii']
854143	2145	31	172	1.32	7.82	2.56663	Up	7.99e-27	2.12e-26	ESC8	Saccharomyces cerevisiae S288c Esc8p (ESC8), partial mRNA	-	-	-	-	gi|6324556|ref|NP_014625.1|/0/Esc8p [Saccharomyces cerevisiae S288c]
851131	2028	52	289	2.35	13.91	2.56539	Up	4.5e-44	1.68e-43	INA1	Saccharomyces cerevisiae S288c Ina1p (INA1), partial mRNA	-	-	-	-	gi|6323445|ref|NP_013517.1|/0/Ina1p [Saccharomyces cerevisiae S288c]
853978	3657	65	360.98	1.62	9.56	2.56102	Up	2.19e-54	9.46e-54	NFT1	Saccharomyces cerevisiae S288c putative multidrug transporter NFT1 (NFT1), partial mRNA	K05665|1|1e-43|179|adl:AURDEDRAFT_92909|ATP-binding cassette, subfamily C (CFTR/MRP), member 1;K05658|3|2e-24|116|kaf:KAFR_0E00230|ATP-binding cassette, subfamily B (MDR/TAP), member 1 [EC:3.6.3.44]	GO:0031224//intrinsic component of membrane	GO:0017111//nucleoside-triphosphatase activity;GO:0015405;GO:0032559//adenyl ribonucleotide binding	GO:0006810//transport;GO:0009207	gi|292630837|sp|P0CE68.1|NFT1_YEAST/0/RecName: Full=ABC transporter NFT1; AltName: Full=New full-length MRP-type transporter 1
850980	2328	72	399	2.83	16.7	2.56097	Up	4.04e-60	1.88e-59	MCM5	Saccharomyces cerevisiae S288c MCM DNA helicase complex subunit MCM5 (MCM5), partial mRNA	K02209|1|0.0|1423|sce:YLR274W|DNA replication licensing factor MCM5 [EC:3.6.4.12]	GO:0043231//intracellular membrane-bounded organelle	GO:0003676//nucleic acid binding;GO:0016462//pyrophosphatase activity;GO:0032559//adenyl ribonucleotide binding	GO:0006259//DNA metabolic process	gi|6323304|ref|NP_013376.1|/0/MCM DNA helicase complex subunit MCM5 [Saccharomyces cerevisiae S288c]
856038	597	255	1411	40.97	241.38	2.55867	Up	6.48e-208	8.63e-207	YPL067C	Saccharomyces cerevisiae S288c hypothetical protein partial mRNA	K08158|1|2e-06|52.8|pte:PTT_19768|MFS transporter, DHA1 family, multidrug resistance protein	-	-	-	gi|74676304|sp|Q02754.1|YP067_YEAST/5.09214e-111/RecName: Full=Uncharacterized protein YPL067C
855591	3171	76	418	2.18	12.79	2.55262	Up	1.32e-62	6.37e-62	KRE33	Saccharomyces cerevisiae S288c ribosome biosynthesis protein KRE33 (KRE33), partial mRNA	K14521|1|0.0|1954|sce:YNL132W|N-acetyltransferase 10 [EC:2.3.1.-]	-	-	-	gi|6324197|ref|NP_014267.1|/0/ribosome biosynthesis protein KRE33 [Saccharomyces cerevisiae S288c]
852245	2118	55	303	2.38	13.96	2.55227	Up	7.05e-46	2.72e-45	POL12	Saccharomyces cerevisiae S288c DNA-directed DNA polymerase alpha subunit POL12 (POL12), partial mRNA	K02321|1|0.0|1333|sce:YBL035C|DNA polymerase alpha subunit B	-	-	-	gi|6319436|ref|NP_009518.1|/0/DNA-directed DNA polymerase alpha subunit POL12 [Saccharomyces cerevisiae S288c]
853371	3693	29	158.82	0.71	4.16	2.55069	Up	1.73e-24	4.39e-24	SMC3	Saccharomyces cerevisiae S288c cohesin subunit SMC3 (SMC3), partial mRNA	K06669|1|0.0|2230|sce:YJL074C|structural maintenance of chromosome 3 (chondroitin sulfate proteoglycan 6)	-	-	-	gi|6322387|ref|NP_012461.1|/0/cohesin subunit SMC3 [Saccharomyces cerevisiae S288c]
851174	1188	46	253	3.6	21.07	2.54912	Up	1.57e-38	5.29e-38	RIF2	Saccharomyces cerevisiae S288c Rif2p (RIF2), partial mRNA	K11119|1|0.0|643|sce:YLR453C|RAP1-interacting factor 2	-	-	-	gi|513137140|pdb|4BJ5|A/0/Chain A, Crystal Structure Of Rif2 In Complex With The C-terminal Domain Of Rap1 (rap1-rct)
853696	1302	171	940	12.17	71.22	2.54895	Up	1.49e-138	1.38e-137	KDX1	Saccharomyces cerevisiae S288c putative protein kinase KDX1 (KDX1), partial mRNA	K19847|1|0.0|867|sce:YKL161C|MPK-like protein 1;K04464|2|2e-130|466|ncs:NCAS_0A06680|mitogen-activated protein kinase 7 [EC:2.7.11.24]	-	GO:0004672//protein kinase activity;GO:0032559//adenyl ribonucleotide binding	GO:0006464//cellular protein modification process	gi|151941649|gb|EDN60011.1|/0/conserved protein [Saccharomyces cerevisiae YJM789]
850811	1710	235	1286	12.65	73.68	2.54214	Up	2.61e-188	3.19e-187	YPS1	Saccharomyces cerevisiae S288c aspartyl protease (YPS1), partial mRNA	K06009|1|0.0|985|sce:YLR120C|yapsin 1/2 [EC:3.4.23.41]	-	GO:0004175//endopeptidase activity	GO:0019538//protein metabolic process	gi|190406152|gb|EDV09419.1|/0/aspartic proteinase 3 precursor [Saccharomyces cerevisiae RM11-1a]
850427	474	17	93	3.5	20.38	2.54173	Up	5e-15	9.97e-15	BUD31	Saccharomyces cerevisiae S288c U2 snRNP complex subunit BUD31 (BUD31), partial mRNA	K12873|1|7e-91|332|sce:YCR063W|bud site selection protein 31	GO:0043231//intracellular membrane-bounded organelle	-	-	gi|6319908|ref|NP_009990.1|/5.52443e-90/U2 snRNP complex subunit BUD31 [Saccharomyces cerevisiae S288c]
851632	3078	151	825	4.47	26.01	2.54072	Up	2.39e-121	2.01e-120	MAK21	Saccharomyces cerevisiae S288c RNA-binding ribosome biosynthesis protein MAK21 (MAK21), partial mRNA	K14832|1|0.0|1694|sce:YDR060W|ribosome biogenesis protein MAK21	-	-	-	gi|398365319|ref|NP_010345.3|/0/RNA-binding ribosome biosynthesis protein MAK21 [Saccharomyces cerevisiae S288c]
854825	1230	61	333	4.6	26.75	2.53983	Up	5.69e-50	2.34e-49	PRI1	Saccharomyces cerevisiae S288c DNA primase subunit PRI1 (PRI1), partial mRNA	K02684|1|0.0|813|sce:YIR008C|DNA primase small subunit [EC:2.7.7.-]	GO:0043234//protein complex	GO:0003899//DNA-directed RNA polymerase activity	GO:0006259//DNA metabolic process;GO:0010467//gene expression	gi|6322198|ref|NP_012273.1|/0/DNA primase subunit PRI1 [Saccharomyces cerevisiae S288c]
854493	1041	32	174	2.87	16.61	2.53293	Up	8.74e-27	2.31e-26	SFG1	Saccharomyces cerevisiae S288c Sfg1p (SFG1), partial mRNA	-	-	-	-	gi|6324891|ref|NP_014960.1|/9.69897e-179/Sfg1p [Saccharomyces cerevisiae S288c]
852923	351	35	189.99	10.02	57.93	2.53143	Up	7.7e-29	2.13e-28	YGR035C	Saccharomyces cerevisiae S288c hypothetical protein partial mRNA	-	-	-	-	gi|1723659|sp|P53222.1|YG1O_YEAST/5.15895e-40/RecName: Full=Uncharacterized protein YGR035C
851209	4308	33	179	0.7	4.02	2.52177	Up	1.81e-27	4.84e-27	LTE1	Saccharomyces cerevisiae S288c mitotic regulator LTE1 (LTE1), partial mRNA	K06681|1|0.0|2606|sce:YAL024C|Gdp/GTP exchange factor required for growth at low temperatures	GO:0044464	GO:0030695//GTPase regulator activity	GO:0009966//regulation of signal transduction;GO:0035556//intracellular signal transduction	gi|6319295|ref|NP_009378.1|/0/mitotic regulator LTE1 [Saccharomyces cerevisiae S288c]
852119	3429	58	312	1.54	8.82	2.51785	Up	1.75e-46	6.82e-46	GIN4	Saccharomyces cerevisiae S288c protein kinase GIN4 (GIN4), partial mRNA	K06668|1|0.0|1846|sce:YDR507C|serine/threonine-protein kinase GIN4 [EC:2.7.11.-]	-	-	-	gi|768777083|gb|AJV01700.1|/0/Gin4p [Saccharomyces cerevisiae YJM1388]
853692	1026	1116.95	5986.15	101.66	580.08	2.5125	Up	0	0	PIR1	Saccharomyces cerevisiae S288c beta-1,3-glucan linked protein (PIR1), partial mRNA	-	-	-	-	gi|6322684|ref|NP_012757.1|/4.07577e-121/Pir1p [Saccharomyces cerevisiae S288c]
854530	1884	292	1559	14.23	80.91	2.50738	Up	3.38e-224	4.76e-223	PUT4	Saccharomyces cerevisiae S288c proline permease PUT4 (PUT4), partial mRNA	K16261|1|0.0|1199|sce:YOR348C|yeast amino acid transporter	GO:0031224//intrinsic component of membrane	GO:0005275//amine transmembrane transporter activity	GO:0006865//amino acid transport	gi|6324924|ref|NP_014993.1|/0/proline permease PUT4 [Saccharomyces cerevisiae S288c]
850970	1029	95	507	8.62	48.98	2.50643	Up	4.09e-74	2.28e-73	NEJ1	Saccharomyces cerevisiae S288c Nej1p (NEJ1), partial mRNA	K10983|1|0.0|644|sce:YLR265C|non-homologous end-joining protein 1	GO:0043231//intracellular membrane-bounded organelle	-	GO:0006259//DNA metabolic process	gi|6323295|ref|NP_013367.1|/0/Nej1p [Saccharomyces cerevisiae S288c]
855459	6669	144.78	773.99	1.97	11.19	2.50594	Up	1.65e-112	1.31e-111	POL2	Saccharomyces cerevisiae S288c DNA polymerase epsilon catalytic subunit (POL2), partial mRNA	K02324|1|0.0|4382|sce:YNL262W|DNA polymerase epsilon subunit 1 [EC:2.7.7.7]	-	-	-	gi|6324067|ref|NP_014137.1|/0/DNA polymerase epsilon catalytic subunit [Saccharomyces cerevisiae S288c]
856543	720	55	293	7.25	41.1	2.50309	Up	1.77e-43	6.58e-43	YHR140W	Saccharomyces cerevisiae S288c hypothetical protein partial mRNA	-	GO:0031224//intrinsic component of membrane	-	-	gi|93141335|sp|P38842.2|YHU0_YEAST/3.03199e-123/RecName: Full=UPF0641 membrane protein YHR140W
851477	600	209.62	1115.51	33.5	189.82	2.5024	Up	8.25e-161	8.87e-160	RPL13A	Saccharomyces cerevisiae S288c ribosomal 60S subunit protein L13A (RPL13A), partial mRNA	K02873|1|6e-98|356|sce:YDL082W|large subunit ribosomal protein L13e	GO:0030529//intracellular ribonucleoprotein complex	GO:0005198//structural molecule activity	GO:0010467//gene expression	gi|6320121|ref|NP_010201.1|/5.54277e-97/ribosomal 60S subunit protein L13A [Saccharomyces cerevisiae S288c]
854387	1272	196	1042	14.29	80.87	2.5006	Up	4.69e-150	4.62e-149	STE4	Saccharomyces cerevisiae S288c G protein subunit beta (STE4), partial mRNA	K04536|1|0.0|854|sce:YOR212W|guanine nucleotide-binding protein G(I)/G(S)/G(T) subunit beta-1	-	-	-	gi|398365783|ref|NP_014855.3|/0/G protein subunit beta [Saccharomyces cerevisiae S288c]
854259	1842	360	1908.96	17.96	101.38	2.49691	Up	1.35e-272	2.19e-271	ECM3	Saccharomyces cerevisiae S288c putative ATPase ECM3 (ECM3), partial mRNA	K07088|1|0.0|1151|sce:YOR092W|uncharacterized protein	GO:0031224//intrinsic component of membrane	-	GO:0006810//transport	gi|151945716|gb|EDN63957.1|/0/conserved protein [Saccharomyces cerevisiae YJM789]
850377	666	113	596	16.17	90.78	2.48905	Up	3.81e-86	2.4e-85	SRD1	Saccharomyces cerevisiae S288c Srd1p (SRD1), partial mRNA	K14858|1|2e-116|418|sce:YCR018C|pre-rRNA-processing protein SRD1	-	GO:0046914//transition metal ion binding;GO:0003677//DNA binding;GO:0001071//nucleic acid binding transcription factor activity	GO:0006351//transcription, DNA-templated	gi|10383786|ref|NP_009944.2|/1.97002e-115/Srd1p [Saccharomyces cerevisiae S288c]
853625	1809	217.53	1146	11.05	61.99	2.48799	Up	4.12e-164	4.5e-163	MPH3	Saccharomyces cerevisiae S288c alpha-glucoside permease (MPH3), partial mRNA	K08141|1|0.0|1194|sce:YJR160C|MFS transporter, SP family, general alpha glucoside:H+ symporter	GO:0031224//intrinsic component of membrane	GO:0022857//transmembrane transporter activity	GO:0005984//disaccharide metabolic process;GO:0071702//organic substance transport	gi|6322620|ref|NP_012694.1|/0/Mph3p [Saccharomyces cerevisiae S288c]
855018	2121	102.29	538.76	4.42	24.78	2.48706	Up	6.21e-78	3.63e-77	PLB2	Saccharomyces cerevisiae S288c lysophospholipase (PLB2), partial mRNA	K13333|1|0.0|1147|sce:YMR006C|lysophospholipase [EC:3.1.1.5]	-	-	-	gi|6323648|ref|NP_013719.1|/0/Plb2p [Saccharomyces cerevisiae S288c]
851189	5391	672.73	3517.62	11.31	62.99	2.47752	Up	0	0	YRF1-5	Saccharomyces cerevisiae S288c Y' element ATP-dependent helicase protein 1 copy 5 (YRF1-5), partial mRNA	-	-	-	-	gi|6320754|ref|NP_010834.1|/0/Y' element ATP-dependent helicase protein 1 copy 1 [Saccharomyces cerevisiae S288c]
852158	5391	672.73	3517.62	11.31	62.99	2.47752	Up	0	0	YRF1-1	Saccharomyces cerevisiae S288c Y' element ATP-dependent helicase protein 1 copy 1 (YRF1-1), partial mRNA	-	-	-	-	gi|6320754|ref|NP_010834.1|/0/Y' element ATP-dependent helicase protein 1 copy 1 [Saccharomyces cerevisiae S288c]
854577	5391	672.73	3517.62	11.31	62.99	2.47752	Up	0	0	YRF1-8	Saccharomyces cerevisiae S288c Y' element ATP-dependent helicase protein 1 copy 8 (YRF1-8), partial mRNA	-	-	-	-	gi|6320754|ref|NP_010834.1|/0/Y' element ATP-dependent helicase protein 1 copy 1 [Saccharomyces cerevisiae S288c]
853309	2253	263	1374	10.69	59.44	2.47517	Up	5.99e-195	7.63e-194	YJL132W	Saccharomyces cerevisiae S288c hypothetical protein partial mRNA	K01127|1|0.0|1487|sce:YJL132W|glycosylphosphatidylinositol phospholipase D [EC:3.1.4.50]	-	-	-	gi|1353012|sp|P47014.1|YJN2_YEAST/0/RecName: Full=Uncharacterized protein YJL132W
854443	1485	26	136	1.62	9	2.47393	Up	9.51e-21	2.22e-20	PAC1	Saccharomyces cerevisiae S288c Pac1p (PAC1), partial mRNA	K16794|1|0.0|1023|sce:YOR269W|platelet-activating factor acetylhydrolase IB subunit alpha	GO:0005819//spindle	-	GO:0051234//establishment of localization;GO:0000087//mitotic M phase	gi|6324843|ref|NP_014912.1|/0/Pac1p [Saccharomyces cerevisiae S288c]
851391	2268	56	292	2.26	12.55	2.47329	Up	9.87e-43	3.61e-42	CDC9	Saccharomyces cerevisiae S288c DNA ligase (ATP) CDC9 (CDC9), partial mRNA	K10747|1|0.0|1354|sce:YDL164C|DNA ligase 1 [EC:6.5.1.1 6.5.1.6 6.5.1.7]	-	GO:0003676//nucleic acid binding;GO:0003909//DNA ligase activity;GO:0032559//adenyl ribonucleotide binding	GO:0006266//DNA ligation;GO:0033554//cellular response to stress	gi|768787650|gb|AJV12251.1|/0/Cdc9p [Saccharomyces cerevisiae YJM1450]
853139	1842	201	1047.98	10.03	55.66	2.47232	Up	1.05e-148	1.02e-147	AZR1	Saccharomyces cerevisiae S288c azole transporter (AZR1), partial mRNA	K10866|1|3e-22|107|nhe:NECHADRAFT_65858|DNA repair protein RAD50 [EC:3.6.-.-];K01952|2|8e-21|102|pno:SNOG_10851|phosphoribosylformylglycinamidine synthase [EC:6.3.5.3];K14708|3|2e-19|98.2|cmt:CCM_00881|solute carrier family 26 (sodium-independent sulfate anion transporter), member 11;K13095|4|2e-14|81.6|fgr:FGSG_02080|splicing factor 1;K16066|5|3e-12|74.3|cthr:CTHT_0033850|3-hydroxy acid dehydrog…	-	-	GO:0006810//transport	gi|398366219|ref|NP_011740.3|/0/Azr1p [Saccharomyces cerevisiae S288c]
855810	1509	502.11	2613.14	30.71	170.16	2.47011	Up	0	0	MAN2	Saccharomyces cerevisiae S288c putative mannitol dehydrogenase (MAN2), partial mRNA	K00045|1|0.0|1023|sce:YNR073C|mannitol 2-dehydrogenase [EC:1.1.1.67]	-	GO:0048037//cofactor binding;GO:0003824//catalytic activity	GO:0008152//metabolic process	gi|6320765|ref|NP_010844.1|/0/mannitol dehydrogenase DSF1 [Saccharomyces cerevisiae S288c]
852457	897	73	379	7.64	42.23	2.46662	Up	8.04e-55	3.49e-54	CDC28	Saccharomyces cerevisiae S288c cyclin-dependent serine/threonine-protein kinase CDC28 (CDC28), partial mRNA	K04563|1|3e-173|607|sce:YBR160W|cyclin-dependent kinase [EC:2.7.11.22]	-	GO:0004672//protein kinase activity;GO:0032559//adenyl ribonucleotide binding	GO:0006464//cellular protein modification process	gi|398365175|ref|NP_009718.3|/3.10567e-172/cyclin-dependent serine/threonine-protein kinase CDC28 [Saccharomyces cerevisiae S288c]
851267	828	10	52	1.14	6.3	2.46632	Up	1.02e-08	1.67e-08	SEN34	Saccharomyces cerevisiae S288c tRNA splicing endonuclease subunit SEN34 (SEN34), partial mRNA	K15323|1|4e-142|504|sce:YAR008W|tRNA-splicing endonuclease subunit Sen34 [EC:3.1.27.9]	GO:0043234//protein complex	GO:0005488//binding;GO:0004549//tRNA-specific ribonuclease activity	GO:0006388//tRNA splicing, via endonucleolytic cleavage and ligation	gi|6319322|ref|NP_009405.1|/4.20421e-141/tRNA splicing endonuclease subunit SEN34 [Saccharomyces cerevisiae S288c]
850750	366	144	747	39.36	217.38	2.46542	Up	2.52e-106	1.89e-105	RPL22A	Saccharomyces cerevisiae S288c ribosomal 60S subunit protein L22A (RPL22A), partial mRNA	K02891|1|1e-39|161|sce:YLR061W|large subunit ribosomal protein L22e	GO:0005622//intracellular	-	-	gi|6323090|ref|NP_013162.1|/1.25355e-38/ribosomal 60S subunit protein L22A [Saccharomyces cerevisiae S288c]
850411	1074	86.66	446	7.52	41.22	2.45454	Up	3.6e-64	1.77e-63	PER1	Saccharomyces cerevisiae S288c Per1p (PER1), partial mRNA	-	-	-	-	gi|6319892|ref|NP_009973.1|/0/Per1p [Saccharomyces cerevisiae S288c]
853933	1188	608.68	3130.62	47.6	260.69	2.4533	Up	0	0	TIF1	Saccharomyces cerevisiae S288c translation initiation factor eIF4A (TIF1), partial mRNA	K03257|1|0.0|692|sce:YKR059W|translation initiation factor 4A	-	GO:0032559//adenyl ribonucleotide binding;GO:0042623//ATPase activity, coupled	-	gi|6322323|ref|NP_012397.1|/0/translation initiation factor eIF4A [Saccharomyces cerevisiae S288c]
856413	2067	136	698	6.03	32.96	2.45049	Up	9.59e-99	6.82e-98	YHR020W	Saccharomyces cerevisiae S288c proline--tRNA ligase partial mRNA	K01881|1|0.0|1323|sce:YHR020W|prolyl-tRNA synthetase [EC:6.1.1.15]	GO:0044424	GO:0004812//aminoacyl-tRNA ligase activity;GO:0032559//adenyl ribonucleotide binding	GO:0006418//tRNA aminoacylation for protein translation	gi|6321808|ref|NP_011884.1|/0/proline--tRNA ligase [Saccharomyces cerevisiae S288c]
856313	804	313	1604	36.73	200.39	2.44778	Up	2.91e-224	4.1e-223	DPM1	Saccharomyces cerevisiae S288c dolichyl-phosphate beta-D-mannosyltransferase (DPM1), partial mRNA	K00721|1|6e-153|540|sce:YPR183W|dolichol-phosphate mannosyltransferase [EC:2.4.1.83]	-	GO:0016740//transferase activity	-	gi|6325441|ref|NP_015509.1|/6.52703e-152/dolichyl-phosphate beta-D-mannosyltransferase [Saccharomyces cerevisiae S288c]
854063	2895	45	230	1.42	7.72	2.44271	Up	1.51e-33	4.59e-33	MSH2	Saccharomyces cerevisiae S288c mismatch repair ATPase MSH2 (MSH2), partial mRNA	K08735|1|0.0|1868|sce:YOL090W|DNA mismatch repair protein MSH2	-	-	-	gi|6324482|ref|NP_014551.1|/0/mismatch repair ATPase MSH2 [Saccharomyces cerevisiae S288c]
850483	678	83.2	423.63	11.68	63.32	2.43862	Up	3.12e-60	1.46e-59	DDI2	Saccharomyces cerevisiae S288c cyanamide hydratase (DDI2), partial mRNA	K06035|1|3e-105|381|sce:YNL335W|cyanamide hydratase [EC:4.2.1.69]	-	-	-	gi|151940827|gb|EDN59211.1|/2.78478e-104/DNA damage-inducible protein [Saccharomyces cerevisiae YJM789]
850548	5314	1065.46	5415.23	18.18	98.39	2.43616	Up	0	0	YFL002W-A	Saccharomyces cerevisiae S288c gag-pol fusion protein partial mRNA	K14835|1|5e-16|88.6|aje:HCAG_04880|ribosomal RNA methyltransferase Nop2 [EC:2.1.1.-];K20643|3|9e-06|54.7|tpf:TPHA_0O01350|Rho GTPase-activating protein RGD1	-	-	-	gi|836753|dbj|BAA09237.1|/0/transposon TY1-17 154.0KD hypothetical protein [Saccharomyces cerevisiae]
853067	5314	1065.46	5415.23	18.18	98.39	2.43616	Up	0	0	YGR161W-B	Saccharomyces cerevisiae S288c gag-pol fusion protein partial mRNA	K14835|1|5e-16|88.6|aje:HCAG_04880|ribosomal RNA methyltransferase Nop2 [EC:2.1.1.-];K20643|3|9e-06|54.7|tpf:TPHA_0O01350|Rho GTPase-activating protein RGD1	-	-	-	gi|836753|dbj|BAA09237.1|/0/transposon TY1-17 154.0KD hypothetical protein [Saccharomyces cerevisiae]
854682	894	522	2641.99	54.82	295.43	2.43004	Up	0	0	AYR1	Saccharomyces cerevisiae S288c acylglycerone-phosphate reductase (AYR1), partial mRNA	K06123|1|1e-168|592|sce:YIL124W|1-acylglycerone phosphate reductase [EC:1.1.1.101]	-	-	-	gi|398364253|ref|NP_012142.3|/1.34209e-167/acylglycerone-phosphate reductase [Saccharomyces cerevisiae S288c]
850412	1476	156	789	9.76	52.56	2.42901	Up	2.93e-110	2.27e-109	RRT12	Saccharomyces cerevisiae S288c Rrt12p (RRT12), partial mRNA	K14644|1|0.0|957|sce:YCR045C|subtilase-type proteinase RRT12 [EC:3.4.21.-]	-	GO:0005515//protein binding;GO:0004175//endopeptidase activity	GO:0019538//protein metabolic process;GO:0044092//negative regulation of molecular function	gi|6319893|ref|NP_009974.1|/0/Rrt12p [Saccharomyces cerevisiae S288c]
853281	1242	12819.5	64700.3	957.69	5146.29	2.4259	Up	0	0	HSP150	Saccharomyces cerevisiae S288c heat shock protein HSP150 (HSP150), partial mRNA	-	-	-	-	gi|116006493|ref|NP_012376.3|/5.7775e-131/heat shock protein HSP150 [Saccharomyces cerevisiae S288c]
853337	1164	25	126	2	10.72	2.42223	Up	7.12e-19	1.59e-18	YJL107C	Saccharomyces cerevisiae S288c hypothetical protein partial mRNA	K11294|1|7e-06|52.4|mgl:MGL_2993|nucleolin	-	-	-	gi|1176487|sp|P42947.1|YJK7_YEAST/0/RecName: Full=Uncharacterized UPF0442 protein YJL107C
853334	1656	79	397	4.39	23.51	2.42098	Up	4.34e-56	1.91e-55	GZF3	Saccharomyces cerevisiae S288c Gzf3p (GZF3), partial mRNA	K09184|1|0.0|890|sce:YJL110C|GATA-binding protein, other eukaryote	-	-	-	gi|6322351|ref|NP_012425.1|/0/Gzf3p [Saccharomyces cerevisiae S288c]
853366	900	2559	12864	266.89	1428.46	2.42014	Up	0	0	PRY1	Saccharomyces cerevisiae S288c sterol-binding protein (PRY1), partial mRNA	K15071|1|1e-24|114|ani:AN0358.2|recyclin-1;K20412|2|7e-11|68.6|aor:AOR_1_3270174|peptidase inhibitor 16	-	-	-	gi|151945249|gb|EDN63498.1|/4.332e-81/pathogen-related protein [Saccharomyces cerevisiae YJM789]
855764	1656	73	367	4.06	21.73	2.42014	Up	5.44e-52	2.29e-51	ALG12	Saccharomyces cerevisiae S288c dolichyl-P-Man:Man(7)GlcNAc(2)-PP-dolichol alpha-1,6-mannosyltransferase (ALG12), partial mRNA	K03847|1|0.0|1059|sce:YNR030W|alpha-1,6-mannosyltransferase [EC:2.4.1.260]	GO:0005789//endoplasmic reticulum membrane	GO:0016740//transferase activity	GO:0006497//protein lipidation	gi|6324357|ref|NP_014427.1|/0/dolichyl-P-Man:Man(7)GlcNAc(2)-PP-dolichol alpha-1,6-mannosyltransferase [Saccharomyces cerevisiae S288c]
856849	2121	66	331	2.85	15.23	2.41788	Up	5.68e-47	2.24e-46	TMN3	Saccharomyces cerevisiae S288c Tmn3p (TMN3), partial mRNA	K17086|1|0.0|1386|sce:YER113C|transmembrane 9 superfamily member 2/4	-	-	-	gi|398364705|ref|NP_011038.3|/0/Tmn3p [Saccharomyces cerevisiae S288c]
856691	4380	109	545.93	2.26	12.05	2.41464	Up	4.25e-76	2.43e-75	GEA2	Saccharomyces cerevisiae S288c Arf family guanine nucleotide exchange factor GEA2 (GEA2), partial mRNA	K18443|1|0.0|2731|sce:YEL022W|golgi-specific brefeldin A-resistance guanine nucleotide exchange factor 1	GO:0044464	-	GO:0032011//ARF protein signal transduction	gi|6320813|ref|NP_010892.1|/0/Arf family guanine nucleotide exchange factor GEA2 [Saccharomyces cerevisiae S288c]
853339	1683	40	200	2.19	11.65	2.41133	Up	6.08e-29	1.68e-28	SET4	Saccharomyces cerevisiae S288c Set4p (SET4), partial mRNA	K07117|1|0.0|1068|sce:YJL105W|uncharacterized protein	-	GO:0046914//transition metal ion binding	-	gi|6322356|ref|NP_012430.1|/0/Set4p [Saccharomyces cerevisiae S288c]
850585	1656	87	433	4.84	25.64	2.40532	Up	1.29e-60	6.07e-60	CDC14	Saccharomyces cerevisiae S288c phosphoprotein phosphatase CDC14 (CDC14), partial mRNA	K06639|1|0.0|1097|sce:YFR028C|cell division cycle 14 [EC:3.1.3.16 3.1.3.48]	-	GO:0004721//phosphoprotein phosphatase activity	GO:0006796//phosphate-containing compound metabolic process;GO:0006464//cellular protein modification process	gi|398364341|ref|NP_116684.3|/0/phosphoprotein phosphatase CDC14 [Saccharomyces cerevisiae S288c]
853230	2370	67	333	2.59	13.68	2.40104	Up	5.94e-47	2.34e-46	ACO2	Saccharomyces cerevisiae S288c aconitate hydratase ACO2 (ACO2), partial mRNA	K17450|1|0.0|1543|sce:YJL200C|homoaconitase [EC:4.2.1.-]	-	GO:0051536//iron-sulfur cluster binding;GO:0016836//hydro-lyase activity	GO:0009060//aerobic respiration	gi|6322261|ref|NP_012335.1|/0/aconitate hydratase ACO2 [Saccharomyces cerevisiae S288c]
850370	1251	8058	39774	597.52	3140.2	2.3938	Up	0	0	PGK1	Saccharomyces cerevisiae S288c phosphoglycerate kinase (PGK1), partial mRNA	K00927|1|0.0|783|sce:YCR012W|phosphoglycerate kinase [EC:2.7.2.3]	GO:0044424	GO:0016301//kinase activity	GO:0006796//phosphate-containing compound metabolic process;GO:0006007//glucose catabolic process	gi|10383781|ref|NP_009938.2|/0/phosphoglycerate kinase [Saccharomyces cerevisiae S288c]
856794	1674	480	2367	26.4	138.6	2.39232	Up	0	0	ICL1	Saccharomyces cerevisiae S288c isocitrate lyase 1 (ICL1), partial mRNA	K01637|1|0.0|1105|sce:YER065C|isocitrate lyase [EC:4.1.3.1]	-	GO:0016833//oxo-acid-lyase activity	GO:0043436	gi|768543070|gb|AJU56050.1|/0/Icl1p [Saccharomyces cerevisiae YJM1527]
856690	2049	112.98	555.99	5.06	26.49	2.38824	Up	5.63e-77	3.26e-76	YEL023C	Saccharomyces cerevisiae S288c hypothetical protein partial mRNA	-	-	-	-	gi|731409|sp|P39992.1|YEC3_YEAST/0/RecName: Full=Uncharacterized protein YEL023C
855373	1314	4721.32	23198.4	332.83	1741.22	2.38724	Up	0	0	ERR3	Saccharomyces cerevisiae S288c phosphopyruvate hydratase ERR3 (ERR3), partial mRNA	K01689|1|0.0|873|sce:YMR323W|enolase [EC:4.2.1.11]	GO:0043234//protein complex;GO:0044424	GO:0046872//metal ion binding;GO:0016836//hydro-lyase activity	GO:0006007//glucose catabolic process	gi|398366127|ref|NP_014056.3|/0/phosphopyruvate hydratase ERR3 [Saccharomyces cerevisiae S288c]
851193	1503	5737	28153	352.31	1840.76	2.38538	Up	0	0	CDC19	Saccharomyces cerevisiae S288c pyruvate kinase CDC19 (CDC19), partial mRNA	K00873|1|0.0|956|sce:YAL038W|pyruvate kinase [EC:2.7.1.40]	-	GO:0031420;GO:0016301//kinase activity;GO:0032559//adenyl ribonucleotide binding	GO:0006796//phosphate-containing compound metabolic process;GO:0006007//glucose catabolic process	gi|6319279|ref|NP_009362.1|/0/pyruvate kinase CDC19 [Saccharomyces cerevisiae S288c]
854358	435	75	367	16.95	88.31	2.38129	Up	5.1e-51	2.12e-50	YOR186W	Saccharomyces cerevisiae S288c hypothetical protein partial mRNA	-	-	-	-	gi|51012707|gb|AAT92647.1|/1.37461e-77/YOR186W [Saccharomyces cerevisiae]
856030	2358	349	1706.97	13.54	70.5	2.3804	Up	1.58e-230	2.27e-229	GCR1	Saccharomyces cerevisiae S288c transcription regulator GCR1 (GCR1), partial mRNA	-	-	-	-	gi|6325182|ref|NP_015250.1|/0/transcription regulator GCR1 [Saccharomyces cerevisiae S288c]
853073	336	3.9	19	1.17	6.08	2.37756	Up	0.000302694	0.000408515	YGR164W	Saccharomyces cerevisiae S288c hypothetical protein partial mRNA	-	-	-	-	gi|259146668|emb|CAY79925.1|/1.5089e-60/EC1118_1G1_4874p [Saccharomyces cerevisiae EC1118]
851215	978	62	302	5.93	30.76	2.37495	Up	3.91e-42	1.41e-41	LDS1	Saccharomyces cerevisiae S288c Lds1p (LDS1), partial mRNA	-	-	-	-	gi|6319301|ref|NP_009384.1|/3.82908e-174/Lds1p [Saccharomyces cerevisiae S288c]
853514	1494	55	267.99	3.4	17.63	2.37443	Up	2.39e-37	7.89e-37	KCH1	Saccharomyces cerevisiae S288c Kch1p (KCH1), partial mRNA	-	-	-	-	gi|584368010|gb|EWG87988.1|/0/hypothetical protein P301_J30271 [Saccharomyces cerevisiae P301]
854674	642	15	73	2.23	11.56	2.37403	Up	2.95e-11	5.26e-11	CSM2	Saccharomyces cerevisiae S288c Csm2p (CSM2), partial mRNA	-	-	-	-	gi|207344414|gb|EDZ71567.1|/1.15524e-106/YIL132Cp-like protein [Saccharomyces cerevisiae AWRI1631]
854145	1761	67	324	3.5	18.02	2.36417	Up	7.43e-45	2.82e-44	IRC10	Saccharomyces cerevisiae S288c Irc10p (IRC10), partial mRNA	-	-	-	-	gi|6324558|ref|NP_014627.1|/0/Irc10p [Saccharomyces cerevisiae S288c]
855713	1839	13.04	62.85	0.65	3.34	2.36134	Up	1.25e-09	2.11e-09	YNL018C	Saccharomyces cerevisiae S288c hypothetical protein partial mRNA	-	-	-	-	gi|1730709|sp|P53976.1|YNB8_YEAST/0/RecName: Full=Uncharacterized protein YNL018C
851052	939	1446	6974	144.29	740.95	2.3604	Up	0	0	RPP0	Saccharomyces cerevisiae S288c ribosomal protein P0 (RPP0), partial mRNA	K02941|1|2e-142|505|sce:YLR340W|large subunit ribosomal protein LP0	GO:0030529//intracellular ribonucleoprotein complex	GO:0005198//structural molecule activity	GO:0022613//ribonucleoprotein complex biogenesis;GO:0006412//translation	gi|6323371|ref|NP_013444.1|/1.80314e-141/ribosomal protein P0 [Saccharomyces cerevisiae S288c]
851294	300	6.63	32	2.27	11.65	2.35957	Up	6.7e-06	9.76e-06	YAR064W	Saccharomyces cerevisiae S288c hypothetical protein partial mRNA	-	-	-	-	gi|731319|sp|P39563.1|YAN4_YEAST/9.42617e-55/RecName: Full=Uncharacterized protein YAR064W
854981	1158	53	255	4.26	21.8	2.3554	Up	1.63e-35	5.15e-35	YOX1	Saccharomyces cerevisiae S288c Yox1p (YOX1), partial mRNA	K12411|1|0.0|644|sce:YML027W|homeobox protein YOX1/YHP1	GO:0043231//intracellular membrane-bounded organelle	GO:0003677//DNA binding;GO:0001071//nucleic acid binding transcription factor activity	GO:0006351//transcription, DNA-templated	gi|584369325|gb|EWG89286.1|/0/Yox1p [Saccharomyces cerevisiae P301]
854913	1476	240	1152.99	15.01	76.8	2.35518	Up	3.17e-154	3.23e-153	ERG13	Saccharomyces cerevisiae S288c hydroxymethylglutaryl-CoA synthase (ERG13), partial mRNA	K01641|1|0.0|991|sce:YML126C|hydroxymethylglutaryl-CoA synthase [EC:2.3.3.10]	-	GO:0046912//transferase activity, transferring acyl groups, acyl groups converted into alkyl on transfer	GO:0006720//isoprenoid metabolic process	gi|6323509|ref|NP_013580.1|/0/hydroxymethylglutaryl-CoA synthase [Saccharomyces cerevisiae S288c]
854889	1344	455	2182.81	31.34	160.08	2.35272	Up	3.57e-290	6.07e-289	TUB1	Saccharomyces cerevisiae S288c alpha-tubulin TUB1 (TUB1), partial mRNA	K07374|1|0.0|858|sce:YML085C|tubulin alpha	GO:0032991//macromolecular complex;GO:0015630//microtubule cytoskeleton	GO:0017111//nucleoside-triphosphatase activity;GO:0032561//guanyl ribonucleotide binding	GO:0043623//cellular protein complex assembly;GO:0009207;GO:0007017//microtubule-based process	gi|6323554|ref|NP_013625.1|/0/alpha-tubulin TUB1 [Saccharomyces cerevisiae S288c]
852501	2538	112	537	4.03	20.58	2.35239	Up	8.57e-73	4.69e-72	MCM7	Saccharomyces cerevisiae S288c mini-chromosome maintenance complex protein 7 (MCM7), partial mRNA	K02210|1|0.0|1571|sce:YBR202W|DNA replication licensing factor MCM7 [EC:3.6.4.12]	GO:0043231//intracellular membrane-bounded organelle	GO:0003676//nucleic acid binding;GO:0016462//pyrophosphatase activity;GO:0032559//adenyl ribonucleotide binding	GO:0006259//DNA metabolic process	gi|398365471|ref|NP_009761.4|/0/mini-chromosome maintenance complex protein 7 [Saccharomyces cerevisiae S288c]
853576	606	43	206	6.8	34.68	2.3505	Up	6.71e-29	1.86e-28	NNF1	Saccharomyces cerevisiae S288c MIND complex subunit NNF1 (NNF1), partial mRNA	K11562|1|3e-112|404|sce:YJR112W|kinetochore protein NNF1	-	-	-	gi|398365419|ref|NP_012646.3|/3.11144e-111/MIND complex subunit NNF1 [Saccharomyces cerevisiae S288c]
853407	774	19	91	2.32	11.83	2.35025	Up	1.46e-13	2.8e-13	YJL043W	Saccharomyces cerevisiae S288c hypothetical protein partial mRNA	-	-	-	-	gi|1352975|sp|P47053.1|YJE3_YEAST/3.35306e-150/RecName: Full=Uncharacterized protein YJL043W
851208	921	43	206	4.38	22.33	2.34998	Up	6.71e-29	1.86e-28	MAK16	Saccharomyces cerevisiae S288c ribosome biosynthesis protein MAK16 (MAK16), partial mRNA	K14831|1|6e-114|410|sce:YAL025C|protein MAK16	GO:0030529//intracellular ribonucleoprotein complex	GO:0005198//structural molecule activity	GO:0010467//gene expression	gi|330443376|ref|NP_009377.2|/5.84189e-113/ribosome biosynthesis protein MAK16 [Saccharomyces cerevisiae S288c]
856239	1719	54	258	2.89	14.7	2.34667	Up	9.79e-36	3.12e-35	THI22	Saccharomyces cerevisiae S288c putative phosphomethylpyrimidine kinase (THI22), partial mRNA	K00877|1|0.0|860|sce:YPL258C|hydroxymethylpyrimidine/phosphomethylpyrimidine kinase / thiaminase [EC:2.7.1.49 2.7.4.7 3.5.99.2]	-	-	-	gi|347595723|sp|Q06490.2|THI22_YEAST/0/RecName: Full=Thiamine biosynthesis protein THI22; Flags: Precursor
852622	2457	72	344	2.68	13.63	2.34648	Up	4.1e-47	1.62e-46	SAP4	Saccharomyces cerevisiae S288c Sap4p (SAP4), partial mRNA	K15457|1|2e-171|603|ncs:NCAS_0F03890|SIT4-associating protein SAP155	-	-	-	gi|6321208|ref|NP_011285.1|/0/Sap4p [Saccharomyces cerevisiae S288c]
853808	3114	138	659	4.04	20.53	2.34531	Up	1.14e-88	7.36e-88	NUP120	Saccharomyces cerevisiae S288c Nup120p (NUP120), partial mRNA	K14303|1|0.0|2048|sce:YKL057C|nuclear pore complex protein Nup160	-	-	-	gi|783283287|pdb|4XMN|E/0/Chain E, Structure Of The Yeast Coat Nucleoporin Complex, Space Group P212121
856458	945	62	296	6.15	31.24	2.34474	Up	9.61e-41	3.38e-40	GIC1	Saccharomyces cerevisiae S288c Gic1p (GIC1), partial mRNA	-	-	-	-	gi|768505780|gb|AJU18897.1|/1.12958e-151/Gic1p [Saccharomyces cerevisiae YJM1401]
853610	786	386.42	1842.41	46.43	235.71	2.34388	Up	2.25e-244	3.37e-243	RPS4A	Saccharomyces cerevisiae S288c ribosomal 40S subunit protein S4A (RPS4A), partial mRNA	K02987|1|2e-139|494|sce:YJR145C|small subunit ribosomal protein S4e	GO:0030529//intracellular ribonucleoprotein complex	GO:0003676//nucleic acid binding;GO:0005198//structural molecule activity	GO:0010467//gene expression	gi|6321997|ref|NP_012073.1|/2.3259e-138/ribosomal 40S subunit protein S4B [Saccharomyces cerevisiae S288c]
856579	1314	1541.23	7331.52	108.65	550.29	2.3405	Up	0	0	ENO2	Saccharomyces cerevisiae S288c phosphopyruvate hydratase ENO2 (ENO2), partial mRNA	K01689|1|0.0|797|sce:YHR174W|enolase [EC:4.2.1.11]	-	-	-	gi|6321968|ref|NP_012044.1|/0/phosphopyruvate hydratase ENO2 [Saccharomyces cerevisiae S288c]
853816	2769	240	1140.97	7.91	40.04	2.33969	Up	1.85e-151	1.85e-150	YKL050C	Saccharomyces cerevisiae S288c hypothetical protein partial mRNA	-	-	-	-	gi|549677|sp|P35736.1|YKF0_YEAST/0/RecName: Full=Uncharacterized protein YKL050C
851685	2019	106	504	4.82	24.38	2.33859	Up	5.22e-68	2.69e-67	TMN2	Saccharomyces cerevisiae S288c Tmn2p (TMN2), partial mRNA	K17086|1|0.0|1281|sce:YDR107C|transmembrane 9 superfamily member 2/4	GO:0031224//intrinsic component of membrane	-	-	gi|6320312|ref|NP_010392.1|/0/Tmn2p [Saccharomyces cerevisiae S288c]
850486	1023	82.39	389.38	7.52	37.85	2.33149	Up	8.68e-53	3.68e-52	THI5	Saccharomyces cerevisiae S288c 4-amino-5-hydroxymethyl-2-methylpyrimidine phosphate synthase (THI5), partial mRNA	K18278|1|0.0|701|sce:YFL058W|pyrimidine precursor biosynthesis enzyme	-	-	-	gi|14318461|ref|NP_116597.1|/0/Thi5p [Saccharomyces cerevisiae S288c]
852897	3921	248	1172	5.75	28.93	2.33093	Up	4.6e-155	4.73e-154	MSB2	Saccharomyces cerevisiae S288c Msb2p (MSB2), partial mRNA	K19849|1|2e-154|548|sce:YGR014W|signaling mucin MSB2	-	-	-	gi|398365107|ref|NP_011528.3|/1.97036e-153/Msb2p [Saccharomyces cerevisiae S288c]
856260	1470	931.98	4390	58.55	293.64	2.32631	Up	0	0	MEP3	Saccharomyces cerevisiae S288c ammonium permease MEP3 (MEP3), partial mRNA	K03320|1|0.0|1008|sce:YPR138C|ammonium transporter, Amt family	GO:0031224//intrinsic component of membrane	GO:0015101//organic cation transmembrane transporter activity	GO:0015696//ammonium transport	gi|6325396|ref|NP_015464.1|/0/ammonium permease MEP3 [Saccharomyces cerevisiae S288c]
850333	1902	180	845	8.69	43.43	2.32126	Up	9.26e-112	7.25e-111	AGP1	Saccharomyces cerevisiae S288c amino acid transporter AGP1 (AGP1), partial mRNA	K16261|1|0.0|1175|sce:YCL025C|yeast amino acid transporter	-	-	-	gi|85666113|ref|NP_009905.3|/0/amino acid transporter AGP1 [Saccharomyces cerevisiae S288c]
853898	2298	66	310	2.63	13.14	2.32083	Up	4.29e-42	1.55e-41	BCH2	Saccharomyces cerevisiae S288c Bch2p (BCH2), partial mRNA	K19880|1|0.0|1423|sce:YKR027W|Chs5-Arf1p-binding protein CHS6/BCH2	-	-	-	gi|398365029|ref|NP_012952.3|/0/Bch2p [Saccharomyces cerevisiae S288c]
855803	1311	77	361	5.44	27.16	2.3198	Up	1.1e-48	4.44e-48	YNR066C	Saccharomyces cerevisiae S288c hypothetical protein partial mRNA	-	-	-	-	gi|1730695|sp|P53752.1|YN95_YEAST/0/RecName: Full=Uncharacterized membrane glycoprotein YNR066C
850739	486	48	225	9.62	48	2.31893	Up	6.14e-31	1.77e-30	YLR050C	Saccharomyces cerevisiae S288c hypothetical protein partial mRNA	-	-	-	-	gi|74676538|sp|Q12155.1|YL050_YEAST/1.57368e-90/RecName: Full=Uncharacterized membrane protein YLR050C
854155	1026	41	192	3.73	18.61	2.31883	Up	1.32e-26	3.47e-26	CSI2	Saccharomyces cerevisiae S288c Csi2p (CSI2), partial mRNA	-	-	-	-	gi|768490500|gb|AJU02704.1|/6.25891e-138/Csi2p [Saccharomyces cerevisiae YJM1400]
856434	1935	248	1161	11.76	58.64	2.318	Up	1.54e-152	1.54e-151	MSC7	Saccharomyces cerevisiae S288c meiotic recombination directing protein (MSC7), partial mRNA	K00128|1|2e-50|201|dha:DEHA2G03740g|aldehyde dehydrogenase (NAD+) [EC:1.2.1.3];K00135|4|2e-46|187|bcom:BAUCODRAFT_73540|succinate-semialdehyde dehydrogenase / glutarate-semialdehyde dehydrogenase [EC:1.2.1.16 1.2.1.79 1.2.1.20]	-	GO:0003824//catalytic activity	GO:0008152//metabolic process	gi|6321828|ref|NP_011904.1|/0/meiotic recombination directing protein [Saccharomyces cerevisiae S288c]
851117	2007	125	585	5.71	28.47	2.31788	Up	9.65e-78	5.62e-77	DUS3	Saccharomyces cerevisiae S288c tRNA dihydrouridine synthase DUS3 (DUS3), partial mRNA	K05544|1|0.0|1269|sce:YLR401C|tRNA-dihydrouridine synthase 3 [EC:1.3.1.89]	-	-	-	gi|398366123|ref|NP_013505.4|/0/tRNA dihydrouridine synthase DUS3 [Saccharomyces cerevisiae S288c]
855076	2673	178	832	6.08	30.26	2.31527	Up	1.04e-109	7.98e-109	STV1	Saccharomyces cerevisiae S288c H(+)-transporting V0 sector ATPase subunit a (STV1), partial mRNA	K02154|1|0.0|1707|sce:YMR054W|V-type H+-transporting ATPase subunit a	GO:0016469//proton-transporting two-sector ATPase complex	GO:0015077//monovalent inorganic cation transmembrane transporter activity	GO:0015988//energy coupled proton transmembrane transport, against electrochemical gradient	gi|6323699|ref|NP_013770.1|/0/H(+)-transporting V0 sector ATPase subunit a [Saccharomyces cerevisiae S288c]
852135	1473	58	271	3.64	18.09	2.31318	Up	7.39e-37	2.4e-36	SPS1	Saccharomyces cerevisiae S288c putative serine/threonine protein kinase SPS1 (SPS1), partial mRNA	K12771|1|0.0|984|sce:YDR523C|sporulation-specific protein 1 [EC:2.7.11.1]	-	GO:0004672//protein kinase activity;GO:0032559//adenyl ribonucleotide binding	GO:0006464//cellular protein modification process	gi|1174431|sp|P08458.2|SPS1_YEAST/0/RecName: Full=Sporulation-specific protein 1
851423	1314	200	933	14.1	70.03	2.31228	Up	1.26e-122	1.08e-121	SRF1	Saccharomyces cerevisiae S288c Srf1p (SRF1), partial mRNA	-	-	-	-	gi|6320069|ref|NP_010149.1|/0/Srf1p [Saccharomyces cerevisiae S288c]
853003	1143	6	28	0.49	2.43	2.3101	Up	6.1e-05	8.5e-05	CLB6	Saccharomyces cerevisiae S288c B-type cyclin CLB6 (CLB6), partial mRNA	K06651|1|0.0|776|sce:YGR109C|S-phase entry cyclin 5/6	GO:0043231//intracellular membrane-bounded organelle	-	GO:0009987//cellular process	gi|398365719|ref|NP_011623.3|/0/B-type cyclin CLB6 [Saccharomyces cerevisiae S288c]
853128	759	525	2440.46	65.44	323.88	2.30721	Up	0	0	RPS0A	Saccharomyces cerevisiae S288c ribosomal 40S subunit protein S0A (RPS0A), partial mRNA	K02998|1|3e-116|418|sce:YGR214W|small subunit ribosomal protein SAe	GO:0030529//intracellular ribonucleoprotein complex	GO:0005198//structural molecule activity	GO:0010467//gene expression	gi|6321653|ref|NP_011730.1|/2.57514e-115/ribosomal 40S subunit protein S0A [Saccharomyces cerevisiae S288c]
853488	4227	84	391	1.81	8.95	2.3059	Up	2.58e-52	1.09e-51	GEA1	Saccharomyces cerevisiae S288c Arf family guanine nucleotide exchange factor GEA1 (GEA1), partial mRNA	K18443|1|0.0|2617|sce:YJR031C|golgi-specific brefeldin A-resistance guanine nucleotide exchange factor 1	-	-	-	gi|766445727|gb|AJR70199.1|/0/Gea1p [Saccharomyces cerevisiae YJM1434]
851925	3108	57.95	269	1.7	8.4	2.30485	Up	7.28e-37	2.37e-36	YCG1	Saccharomyces cerevisiae S288c condensin subunit YCG1 (YCG1), partial mRNA	K06678|1|0.0|1845|sce:YDR325W|condensin complex subunit 3	-	-	-	gi|584372056|gb|EWG91992.1|/0/Ycg1p [Saccharomyces cerevisiae P301]
856459	882	57	264	6.07	29.94	2.30231	Up	1.02e-35	3.26e-35	RPP1	Saccharomyces cerevisiae S288c RNA-binding RNA processing protein RPP1 (RPP1), partial mRNA	K03539|1|4e-132|471|sce:YHR062C|ribonuclease P/MRP protein subunit RPP1 [EC:3.1.26.5]	-	GO:0004518//nuclease activity	GO:0006399//tRNA metabolic process	gi|151944006|gb|EDN62299.1|/4.3994e-131/RNase MRP subunit [Saccharomyces cerevisiae YJM789]
855621	4407	70.97	328	1.46	7.2	2.30203	Up	2.29e-44	8.65e-44	POL1	Saccharomyces cerevisiae S288c DNA-directed DNA polymerase alpha catalytic subunit POL1 (POL1), partial mRNA	K02320|1|0.0|2737|sce:YNL102W|DNA polymerase alpha subunit A [EC:2.7.7.7]	-	-	-	gi|398364843|ref|NP_014297.3|/0/DNA-directed DNA polymerase alpha catalytic subunit POL1 [Saccharomyces cerevisiae S288c]
856267	1659	104	478.99	5.77	28.31	2.29467	Up	5.61e-63	2.71e-62	NOC4	Saccharomyces cerevisiae S288c ribosome biosynthesis protein NOC4 (NOC4), partial mRNA	K14771|1|0.0|1077|sce:YPR144C|U3 small nucleolar RNA-associated protein 19	-	-	-	gi|6325402|ref|NP_015470.1|/0/ribosome biosynthesis protein NOC4 [Saccharomyces cerevisiae S288c]
853855	5295	92	425	1.58	7.75	2.29427	Up	2.13e-56	9.44e-56	URB1	Saccharomyces cerevisiae S288c Urb1p (URB1), partial mRNA	K14861|1|0.0|3263|sce:YKL014C|nucleolar pre-ribosomal-associated protein 1	-	-	-	gi|398364755|ref|NP_012911.3|/0/Urb1p [Saccharomyces cerevisiae S288c]
851007	1347	871	4000	59.86	292.67	2.28961	Up	0	0	EXG1	Saccharomyces cerevisiae S288c glucan 1,3-beta-glucosidase (EXG1), partial mRNA	K01210|1|0.0|915|sce:YLR300W|glucan 1,3-beta-glucosidase [EC:3.2.1.58]	-	GO:0043167//ion binding;GO:0008422//beta-glucosidase activity	GO:0044238//primary metabolic process;GO:0045229//external encapsulating structure organization	gi|6323331|ref|NP_013403.1|/0/Exg1p [Saccharomyces cerevisiae S288c]
852863	2283	99	452	3.97	19.29	2.28064	Up	2.41e-59	1.12e-58	ALK1	Saccharomyces cerevisiae S288c protein kinase ALK1 (ALK1), partial mRNA	K16315|1|1e-65|252|tdl:TDEL_0F02470|serine/threonine-protein kinase haspin [EC:2.7.11.1]	-	-	-	gi|6321417|ref|NP_011494.1|/0/protein kinase ALK1 [Saccharomyces cerevisiae S288c]
853216	1710	50	228	2.69	13.06	2.27948	Up	1.05e-30	3.03e-30	HXT8	Saccharomyces cerevisiae S288c hexose transporter HXT8 (HXT8), partial mRNA	K08139|1|0.0|1047|sce:YJL214W|MFS transporter, SP family, sugar:H+ symporter	-	-	-	gi|6322247|ref|NP_012321.1|/0/hexose transporter HXT8 [Saccharomyces cerevisiae S288c]
852507	5508	169	770	2.78	13.49	2.27873	Up	1.04e-99	7.46e-99	DUR1%2C2	Saccharomyces cerevisiae S288c bifunctional urea carboxylase/allophanate hydrolase (DUR1,2), partial mRNA	K14541|1|0.0|3605|sce:YBR208C|urea carboxylase / allophanate hydrolase [EC:6.3.4.6 3.5.1.54]	-	GO:0016859//cis-trans isomerase activity;GO:0016879//ligase activity, forming carbon-nitrogen bonds;GO:0001071//nucleic acid binding transcription factor activity;GO:0032559//adenyl ribonucleotide binding	GO:0006351//transcription, DNA-templated;GO:0044267//cellular protein metabolic process	gi|6319685|ref|NP_009767.1|/0/bifunctional urea carboxylase/allophanate hydrolase [Saccharomyces cerevisiae S288c]
852016	3870	191	869	4.49	21.74	2.27556	Up	3.59e-112	2.82e-111	TRS120	Saccharomyces cerevisiae S288c Trs120p (TRS120), partial mRNA	K20306|1|0.0|2389|sce:YDR407C|trafficking protein particle complex subunit 9	-	-	-	gi|6320615|ref|NP_010695.1|/0/Trs120p [Saccharomyces cerevisiae S288c]
851969	1887	533	2419	25.94	125.34	2.2726	Up	0	3.63e-307	ESF1	Saccharomyces cerevisiae S288c Esf1p (ESF1), partial mRNA	-	GO:0043231//intracellular membrane-bounded organelle	-	-	gi|768778336|gb|AJV02951.1|/0/Esf1p [Saccharomyces cerevisiae YJM1399]
853596	3147	168	760	4.86	23.43	2.26933	Up	6.79e-98	4.82e-97	NMD5	Saccharomyces cerevisiae S288c Nmd5p (NMD5), partial mRNA	K20223|1|0.0|2019|sce:YJR132W|importin-7	-	-	-	gi|330443627|ref|NP_012666.2|/0/Nmd5p [Saccharomyces cerevisiae S288c]
851296	486	28.98	130.91	5.81	27.93	2.26521	Up	2.24e-18	4.94e-18	YAR068W	Saccharomyces cerevisiae S288c hypothetical protein partial mRNA	-	-	-	-	gi|323345898|gb|EGA80232.1|/1.43499e-43/YAR068W-like protein [Saccharomyces cerevisiae Lalvin QA23]
855655	597	567	2559	91.1	437.77	2.26465	Up	0	0	RPL16B	Saccharomyces cerevisiae S288c ribosomal 60S subunit protein L16B (RPL16B), partial mRNA	K02872|1|3e-102|370|sce:YNL069C|large subunit ribosomal protein L13Ae	GO:0030529//intracellular ribonucleoprotein complex	GO:0005198//structural molecule activity	GO:0010467//gene expression	gi|6324260|ref|NP_014330.1|/2.80064e-101/ribosomal 60S subunit protein L16B [Saccharomyces cerevisiae S288c]
856352	771	321.72	1450.23	39.45	189.32	2.26273	Up	7.27e-185	8.71e-184	RPL8A	Saccharomyces cerevisiae S288c ribosomal 60S subunit protein L8A (RPL8A), partial mRNA	K02936|1|4e-142|504|sce:YHL033C|large subunit ribosomal protein L7Ae	GO:0032991//macromolecular complex	-	GO:0022613//ribonucleoprotein complex biogenesis	gi|6321754|ref|NP_011830.1|/3.68636e-141/ribosomal 60S subunit protein L8A [Saccharomyces cerevisiae S288c]
854666	2472	90	406	3.33	15.98	2.26267	Up	5.49e-53	2.34e-52	AXL2	Saccharomyces cerevisiae S288c Axl2p (AXL2), partial mRNA	K18637|1|0.0|1477|sce:YIL140W|axial budding pattern protein 2	-	-	-	gi|6322051|ref|NP_012126.1|/0/Axl2p [Saccharomyces cerevisiae S288c]
854943	5040	83	373	1.49	7.15	2.26263	Up	1.13e-48	4.57e-48	NTE1	Saccharomyces cerevisiae S288c lysophospholipase (NTE1), partial mRNA	K14676|1|0.0|2827|sce:YML059C|lysophospholipid hydrolase [EC:3.1.1.5]	-	-	-	gi|6323581|ref|NP_013652.1|/0/Nte1p [Saccharomyces cerevisiae S288c]
856425	1455	276	1242	17.52	83.96	2.2607	Up	3.77e-158	3.98e-157	SLT2	Saccharomyces cerevisiae S288c mitogen-activated serine/threonine-protein kinase SLT2 (SLT2), partial mRNA	K04464|1|0.0|919|sce:YHR030C|mitogen-activated protein kinase 7 [EC:2.7.11.24]	-	GO:0004702//receptor signaling protein serine/threonine kinase activity;GO:0032559//adenyl ribonucleotide binding	GO:0006464//cellular protein modification process	gi|6321819|ref|NP_011895.1|/0/mitogen-activated serine/threonine-protein kinase SLT2 [Saccharomyces cerevisiae S288c]
852047	423	30	135	6.99	33.49	2.26037	Up	1.32e-18	2.92e-18	GPI19	Saccharomyces cerevisiae S288c phosphatidylinositol N-acetylglucosaminyltransferase GPI19 (GPI19), partial mRNA	K03861|1|1e-77|288|sce:YDR437W|phosphatidylinositol glycan, class P	-	-	-	gi|398366595|ref|NP_010725.3|/1.17718e-76/phosphatidylinositol N-acetylglucosaminyltransferase GPI19 [Saccharomyces cerevisiae S288c]
855973	672	6	27	0.85	4.07	2.25949	Up	0.000104695	0.000144696	SPO19	Saccharomyces cerevisiae S288c Spo19p (SPO19), partial mRNA	-	-	-	-	gi|941959488|gb|KQC40503.1|/1.31075e-98/Subunit of TFIID, TFIIF, INO80, SWI/SNF, and NuA3 complex [Saccharomyces sp. 'boulardii']
851620	747	1402	6305	177.71	850.9	2.25946	Up	0	0	TPI1	Saccharomyces cerevisiae S288c triose-phosphate isomerase TPI1 (TPI1), partial mRNA	K01803|1|7e-138|489|sce:YDR050C|triosephosphate isomerase (TIM) [EC:5.3.1.1]	-	GO:0016861//intramolecular oxidoreductase activity, interconverting aldoses and ketoses	GO:0006631//fatty acid metabolic process;GO:0006007//glucose catabolic process	gi|6320255|ref|NP_010335.1|/6.73393e-137/triose-phosphate isomerase TPI1 [Saccharomyces cerevisiae S288c]
851599	5314	581.54	2613.74	9.92	47.49	2.25921	Up	0	0	YDR034C-D	Saccharomyces cerevisiae S288c gag-pol fusion protein partial mRNA	K14835|1|1e-15|87.4|aje:HCAG_04880|ribosomal RNA methyltransferase Nop2 [EC:2.1.1.-]	-	-	-	gi|1122355|emb|CAA92372.1|/0/unknown [Saccharomyces cerevisiae]
854953	909	1225	5505.99	126.44	605.1	2.25872	Up	0	0	SUR7	Saccharomyces cerevisiae S288c Sur7p (SUR7), partial mRNA	-	-	-	-	gi|6323589|ref|NP_013660.1|/3.07387e-175/Sur7p [Saccharomyces cerevisiae S288c]
855403	2715	72	323	2.42	11.56	2.25606	Up	2.61e-42	9.46e-42	EMW1	Saccharomyces cerevisiae S288c tetratricopeptide repeat-containing protein EMW1 (EMW1), partial mRNA	-	-	-	-	gi|6324016|ref|NP_014086.1|/0/tetratricopeptide repeat-containing protein EMW1 [Saccharomyces cerevisiae S288c]
9164906	3199	116.85	524.17	3.33	15.89	2.25453	Up	5.76e-68	2.97e-67	ICR1	Saccharomyces cerevisiae S288c ICR1 ncRNA	-	-	-	-	gi|731918|sp|P40575.1|YIU0_YEAST/1.01093e-51/RecName: Full=Uncharacterized protein YIR020C
855407	1263	50	224	3.67	17.51	2.25433	Up	8.54e-30	2.41e-29	STB1	Saccharomyces cerevisiae S288c Stb1p (STB1), partial mRNA	-	-	-	-	gi|37362686|ref|NP_014090.2|/0/Stb1p [Saccharomyces cerevisiae S288c]
854849	1665	101	453	5.59	26.67	2.2543	Up	1.15e-58	5.29e-58	DAL7	Saccharomyces cerevisiae S288c malate synthase DAL7 (DAL7), partial mRNA	K01638|1|0.0|1124|sce:YIR031C|malate synthase [EC:2.3.3.9]	-	GO:0046912//transferase activity, transferring acyl groups, acyl groups converted into alkyl on transfer	GO:0009060//aerobic respiration;GO:0044262//cellular carbohydrate metabolic process	gi|398364713|ref|NP_012297.3|/0/malate synthase DAL7 [Saccharomyces cerevisiae S288c]
856604	2292	48	215	1.92	9.14	2.25109	Up	1.18e-28	3.24e-28	RIX1	Saccharomyces cerevisiae S288c Rix1p (RIX1), partial mRNA	K14828|1|0.0|1355|sce:YHR197W|pre-rRNA-processing protein RIX1	-	-	-	gi|398365005|ref|NP_012067.4|/0/Rix1p [Saccharomyces cerevisiae S288c]
852306	1101	18545	82836	1568.93	7461.55	2.24969	Up	0	0	GAL7	Saccharomyces cerevisiae S288c UDP-glucose:hexose-1-phosphate uridylyltransferase (GAL7), partial mRNA	K00965|1|0.0|733|sce:YBR018C|UDPglucose--hexose-1-phosphate uridylyltransferase [EC:2.7.7.12]	-	GO:0046914//transition metal ion binding;GO:0070569//uridylyltransferase activity	GO:0019318//hexose metabolic process	gi|6319492|ref|NP_009574.1|/0/UDP-glucose:hexose-1-phosphate uridylyltransferase [Saccharomyces cerevisiae S288c]
855438	1512	172	764	10.5	49.65	2.2414	Up	5.34e-97	3.76e-96	WSC2	Saccharomyces cerevisiae S288c Wsc2p (WSC2), partial mRNA	K11244|1|7e-76|285|sce:YNL283C|cell wall integrity and stress response component	-	-	-	gi|6324046|ref|NP_014116.1|/7.68914e-75/Wsc2p [Saccharomyces cerevisiae S288c]
855903	735	127.33	565.17	16.42	77.58	2.24023	Up	2.77e-72	1.51e-71	RPL7B	Saccharomyces cerevisiae S288c ribosomal 60S subunit protein L7B (RPL7B), partial mRNA	K02937|1|5e-114|410|sce:YPL198W|large subunit ribosomal protein L7e	GO:0030529//intracellular ribonucleoprotein complex	GO:0005198//structural molecule activity	GO:0010467//gene expression	gi|768891299|gb|AJW19378.1|/5.07445e-113/Rpl7bp [Saccharomyces cerevisiae YJM1342]
852257	2055	156	692	6.96	32.87	2.23961	Up	6.21e-88	4e-87	NCL1	Saccharomyces cerevisiae S288c tRNA (cytosine-C5-)-methyltransferase (NCL1), partial mRNA	K15334|1|0.0|1268|sce:YBL024W|multisite-specific tRNA:(cytosine-C5)-methyltransferase [EC:2.1.1.202]	-	-	-	gi|762081539|gb|AJP87719.1|/0/Ncl1p [Saccharomyces cerevisiae YJM1478]
851848	1689	183	811	9.97	47.06	2.23884	Up	1.14e-102	8.4e-102	EXG2	Saccharomyces cerevisiae S288c glucan exo-1,3-beta-glucosidase (EXG2), partial mRNA	K01210|1|0.0|1105|sce:YDR261C|glucan 1,3-beta-glucosidase [EC:3.2.1.58]	-	GO:0016798//hydrolase activity, acting on glycosyl bonds;GO:0043167//ion binding	GO:0044238//primary metabolic process	gi|6320467|ref|NP_010547.1|/0/Exg2p [Saccharomyces cerevisiae S288c]
855174	432	356.42	1578.37	81.16	382.66	2.23722	Up	5.09e-198	6.58e-197	RPS16A	Saccharomyces cerevisiae S288c ribosomal 40S subunit protein S16A (RPS16A), partial mRNA	K02960|1|1e-75|281|sce:YMR143W|small subunit ribosomal protein S16e	GO:0030529//intracellular ribonucleoprotein complex	GO:0005198//structural molecule activity	GO:0010467//gene expression	gi|6320120|ref|NP_010200.1|/1.42663e-74/ribosomal 40S subunit protein S16B [Saccharomyces cerevisiae S288c]
851132	792	352	1556	41.96	197.48	2.23462	Up	7.39e-195	9.38e-194	PUN1	Saccharomyces cerevisiae S288c Pun1p (PUN1), partial mRNA	-	-	-	-	gi|398366169|ref|NP_013518.3|/5.46987e-119/Pun1p [Saccharomyces cerevisiae S288c]
852487	588	208.47	921.24	34.04	160.17	2.2343	Up	2.89e-116	2.34e-115	RPS9B	Saccharomyces cerevisiae S288c ribosomal 40S subunit protein S9B (RPS9B), partial mRNA	K02997|1|1e-94|345|sce:YBR189W|small subunit ribosomal protein S9e	GO:0030529//intracellular ribonucleoprotein complex	GO:0003723//RNA binding;GO:0005198//structural molecule activity	GO:0010467//gene expression	gi|398365377|ref|NP_009748.3|/9.24035e-94/ribosomal 40S subunit protein S9B [Saccharomyces cerevisiae S288c]
852385	777	27	119	3.28	15.41	2.2321	Up	2.54e-16	5.27e-16	POL30	Saccharomyces cerevisiae S288c proliferating cell nuclear antigen (POL30), partial mRNA	K04802|1|1e-141|502|sce:YBR088C|proliferating cell nuclear antigen	GO:0043234//protein complex;GO:0043231//intracellular membrane-bounded organelle	GO:0003676//nucleic acid binding;GO:0030234//enzyme regulator activity	GO:0006260//DNA replication	gi|6319564|ref|NP_009645.1|/1.42323e-140/proliferating cell nuclear antigen [Saccharomyces cerevisiae S288c]
851066	2424	262	1154	9.88	46.35	2.22999	Up	1.36e-144	1.29e-143	YLR352W	Saccharomyces cerevisiae S288c hypothetical protein partial mRNA	-	-	-	-	gi|74676400|sp|Q06479.1|YL352_YEAST/0/RecName: Full=F-box protein YLR352W
855353	5358	144	635	2.44	11.44	2.22913	Up	1.85e-80	1.11e-79	FKS3	Saccharomyces cerevisiae S288c putative 1,3-beta-D-glucan synthase (FKS3), partial mRNA	K00706|1|0.0|3395|sce:YMR306W|1,3-beta-glucan synthase [EC:2.4.1.34]	GO:0043234//protein complex;GO:0044464	GO:0035251//UDP-glucosyltransferase activity	GO:0006074//(1->3)-beta-D-glucan metabolic process	gi|2498415|sp|Q04952.1|FKS3_YEAST/0/RecName: Full=1,3-beta-glucan synthase component FKS3; AltName: Full=1,3-beta-D-glucan-UDP glucosyltransferase; AltName: Full=FK506 sensitivity protein 3
854948	1575	103.74	456.49	6.07	28.45	2.22866	Up	1.91e-58	8.72e-58	IMD4	Saccharomyces cerevisiae S288c IMP dehydrogenase IMD4 (IMD4), partial mRNA	K00088|1|0.0|1033|sce:YML056C|IMP dehydrogenase [EC:1.1.1.205]	-	GO:0043169//cation binding;GO:0016616//oxidoreductase activity, acting on the CH-OH group of donors, NAD or NADP as acceptor	GO:0009168//purine ribonucleoside monophosphate biosynthetic process	gi|6323585|ref|NP_013656.1|/0/IMP dehydrogenase IMD4 [Saccharomyces cerevisiae S288c]
854052	939	38	167	3.79	17.74	2.22674	Up	2.83e-22	6.85e-22	IZH4	Saccharomyces cerevisiae S288c Izh4p (IZH4), partial mRNA	K07297|1|2e-144|512|sce:YOL101C|adiponectin receptor	GO:0031224//intrinsic component of membrane	-	-	gi|768495824|gb|AJU08017.1|/1.92649e-143/Izh4p [Saccharomyces cerevisiae YJM1444]
852019	720	57	250	7.51	35.07	2.22335	Up	1.54e-32	4.57e-32	STE14	Saccharomyces cerevisiae S288c protein-S-isoprenylcysteine carboxyl O-methyltransferase (STE14), partial mRNA	K00587|1|4e-129|460|sce:YDR410C|protein-S-isoprenylcysteine O-methyltransferase [EC:2.1.1.100]	GO:0031224//intrinsic component of membrane	GO:0003880//protein C-terminal carboxyl O-methyltransferase activity	GO:0006479//protein methylation	gi|6320618|ref|NP_010698.1|/4.08836e-128/protein-S-isoprenylcysteine carboxyl O-methyltransferase [Saccharomyces cerevisiae S288c]
851091	729	46	201	5.98	27.83	2.21842	Up	2.18e-26	5.71e-26	PSY3	Saccharomyces cerevisiae S288c Psy3p (PSY3), partial mRNA	-	-	-	-	gi|6323408|ref|NP_013480.1|/1.21944e-135/Psy3p [Saccharomyces cerevisiae S288c]
856039	1440	2645	11537	169.72	788.2	2.21541	Up	0	0	RGL1	Saccharomyces cerevisiae S288c Rgl1p (RGL1), partial mRNA	-	-	-	-	gi|6325191|ref|NP_015259.1|/0/Rgl1p [Saccharomyces cerevisiae S288c]
853498	3525	75	327	1.94	8.99	2.21226	Up	7.09e-42	2.55e-41	URB2	Saccharomyces cerevisiae S288c Urb2p (URB2), partial mRNA	K14862|1|0.0|2208|sce:YJR041C|nucleolar pre-ribosomal-associated protein 2	-	-	-	gi|398364931|ref|NP_012575.3|/0/Urb2p [Saccharomyces cerevisiae S288c]
850477	528	1939	8437	355.28	1645.96	2.2119	Up	0	0	YFL067W	Saccharomyces cerevisiae S288c hypothetical protein partial mRNA	-	-	-	-	gi|1175971|sp|P43537.1|YFG7_YEAST/2.30213e-49/RecName: Full=Uncharacterized membrane protein YFL067W
851819	888	834	3624	88.21	408.09	2.20987	Up	0	0	RTN1	Saccharomyces cerevisiae S288c Rtn1p (RTN1), partial mRNA	-	-	-	-	gi|398366209|ref|NP_010519.3|/2.77714e-149/Rtn1p [Saccharomyces cerevisiae S288c]
850843	822	967	4198	110.87	512.45	2.20854	Up	0	0	STM1	Saccharomyces cerevisiae S288c Stm1p (STM1), partial mRNA	K13199|1|6e-19|95.1|tml:GSTUM_00000007001|plasminogen activator inhibitor 1 RNA-binding protein	-	-	-	gi|768833926|gb|AJV57901.1|/4.18404e-109/Stm1p [Saccharomyces cerevisiae YJM1385]
856341	708	71	308	9.52	43.98	2.20781	Up	2.22e-39	7.6e-39	YHL044W	Saccharomyces cerevisiae S288c DUP240 family protein partial mRNA	-	-	-	-	gi|6321743|ref|NP_011819.1|/6.98412e-109/DUP240 family protein [Saccharomyces cerevisiae S288c]
853231	5277	1419.8	6157.57	24.4	112.67	2.20715	Up	0	0	YJL225C	Saccharomyces cerevisiae S288c Y' element ATP-dependent helicase partial mRNA	K01183|1|2e-06|56.6|vda:VDAG_08741|chitinase [EC:3.2.1.14];K01199|3|6e-06|55.1|vda:VDAG_09510|glucan endo-1,3-beta-D-glucosidase [EC:3.2.1.39]	-	-	-	gi|6322237|ref|NP_012311.1|/0/Y' element ATP-dependent helicase [Saccharomyces cerevisiae S288c]
852930	312	12	52	3.92	18.1	2.20706	Up	8.8e-08	1.39e-07	YGR039W	Saccharomyces cerevisiae S288c hypothetical protein partial mRNA	-	-	-	-	gi|45270980|gb|AAS56871.1|/1.00124e-51/YGR039W [Saccharomyces cerevisiae]
856645	1443	15	65	0.96	4.43	2.2062	Up	2.06e-09	3.48e-09	AVT2	Saccharomyces cerevisiae S288c Avt2p (AVT2), partial mRNA	K14997|1|0.0|901|sce:YEL064C|solute carrier family 38 (sodium-coupled neutral amino acid transporter), member 11	GO:0031224//intrinsic component of membrane	-	-	gi|6320771|ref|NP_010850.1|/0/Avt2p [Saccharomyces cerevisiae S288c]
856113	885	522	2262	55.4	255.62	2.20604	Up	7.94e-278	1.3e-276	HAL1	Saccharomyces cerevisiae S288c Hal1p (HAL1), partial mRNA	-	-	-	-	gi|6325262|ref|NP_015330.1|/5.71505e-171/Hal1p [Saccharomyces cerevisiae S288c]
1466534	294	9	39	3.15	14.52	2.20462	Up	3.87e-06	5.69e-06	YHR214C-D	Saccharomyces cerevisiae S288c hypothetical protein partial mRNA	-	-	-	-	gi|151944210|gb|EDN62496.1|/9.51911e-39/conserved protein [Saccharomyces cerevisiae YJM789]
851135	1701	317	1372	17.15	79.04	2.20437	Up	4e-169	4.47e-168	VPS36	Saccharomyces cerevisiae S288c ESCRT-II subunit protein VPS36 (VPS36), partial mRNA	K12190|1|0.0|1097|sce:YLR417W|ESCRT-II complex subunit VPS36	GO:0044464	GO:0046914//transition metal ion binding	-	gi|398366175|ref|NP_013521.3|/0/ESCRT-II subunit protein VPS36 [Saccharomyces cerevisiae S288c]
851056	1668	249	1076	13.74	63.24	2.20246	Up	7.08e-133	6.34e-132	GAS2	Saccharomyces cerevisiae S288c 1,3-beta-glucanosyltransferase (GAS2), partial mRNA	-	-	GO:0043167//ion binding	GO:0044238//primary metabolic process	gi|6323375|ref|NP_013447.1|/0/1,3-beta-glucanosyltransferase [Saccharomyces cerevisiae S288c]
850451	4830	749.98	3239	14.09	64.79	2.2011	Up	0	0	FIG2	Saccharomyces cerevisiae S288c Fig2p (FIG2), partial mRNA	-	-	-	-	gi|763972500|gb|AJQ41455.1|/0/Fig2p [Saccharomyces cerevisiae YJM1341]
855244	1263	74	319	5.43	24.94	2.19944	Up	1.59e-40	5.57e-40	INP1	Saccharomyces cerevisiae S288c Inp1p (INP1), partial mRNA	-	-	-	-	gi|160011352|sp|A6ZMR6.1|INP1_YEAS7/0/RecName: Full=Inheritance of peroxisomes protein 1
854774	1971	172	741	8.01	36.73	2.19708	Up	7.53e-92	5.05e-91	PRM2	Saccharomyces cerevisiae S288c pheromone-regulated protein PRM2 (PRM2), partial mRNA	-	-	-	-	gi|398364443|ref|NP_012227.3|/0/pheromone-regulated protein PRM2 [Saccharomyces cerevisiae S288c]
852852	468	280.34	1207.02	58.51	268.22	2.19666	Up	1.59e-148	1.54e-147	RPL24A	Saccharomyces cerevisiae S288c ribosomal 60S subunit protein L24A (RPL24A), partial mRNA	K02896|1|2e-62|237|sce:YGL031C|large subunit ribosomal protein L24e	GO:0030529//intracellular ribonucleoprotein complex	GO:0005198//structural molecule activity	GO:0010467//gene expression	gi|6321407|ref|NP_011484.1|/1.80438e-61/ribosomal 60S subunit protein L24A [Saccharomyces cerevisiae S288c]
854832	435	105	450	23.73	108.28	2.18998	Up	3.18e-56	1.41e-55	RPR2	Saccharomyces cerevisiae S288c ribonuclease P protein subunit RPR2 (RPR2), partial mRNA	K03540|1|3e-81|300|sce:YIR015W|ribonuclease P protein subunit RPR2 [EC:3.1.26.5]	-	-	-	gi|6322205|ref|NP_012280.1|/2.95922e-80/ribonuclease P protein subunit RPR2 [Saccharomyces cerevisiae S288c]
851587	1389	485	2077.99	32.29	147.32	2.18979	Up	8.63e-253	1.35e-251	SES1	Saccharomyces cerevisiae S288c serine--tRNA ligase SES1 (SES1), partial mRNA	K01875|1|0.0|855|sce:YDR023W|seryl-tRNA synthetase [EC:6.1.1.11]	GO:0044424	GO:0004812//aminoacyl-tRNA ligase activity;GO:0032559//adenyl ribonucleotide binding	GO:0006418//tRNA aminoacylation for protein translation	gi|768779441|gb|AJV04054.1|/0/Ses1p [Saccharomyces cerevisiae YJM1401]
852197	1107	26.88	115.12	2.26	10.31	2.18965	Up	7.34e-16	1.5e-15	YBL081W	Saccharomyces cerevisiae S288c hypothetical protein partial mRNA	-	-	-	-	gi|762041942|gb|AJP81914.1|/8.33476e-123/hypothetical protein H813_YJM1402B00027 [Saccharomyces cerevisiae YJM1402]
850909	1422	28	120	1.82	8.3	2.18917	Up	4.17e-16	8.58e-16	TUB4	Saccharomyces cerevisiae S288c gamma-tubulin (TUB4), partial mRNA	K10389|1|0.0|833|sce:YLR212C|tubulin gamma	GO:0032991//macromolecular complex;GO:0015630//microtubule cytoskeleton	GO:0017111//nucleoside-triphosphatase activity;GO:0032561//guanyl ribonucleotide binding	GO:0043623//cellular protein complex assembly;GO:0009207	gi|919302011|gb|KOH49121.1|/0/TUB4p Gamma-tubulin [Saccharomyces sp. 'boulardii']
852270	1206	21	90	1.62	7.38	2.18763	Up	2e-12	3.71e-12	FMT1	Saccharomyces cerevisiae S288c methionyl-tRNA formyltransferase (FMT1), partial mRNA	K00604|1|0.0|776|sce:YBL013W|methionyl-tRNA formyltransferase [EC:2.1.2.9]	-	GO:0016742//hydroxymethyl-, formyl- and related transferase activity	GO:0019988//charged-tRNA amino acid modification;GO:0006412//translation	gi|41629674|ref|NP_009540.2|/0/Fmt1p [Saccharomyces cerevisiae S288c]
854068	1047	3141.08	13439.6	279.94	1275.28	2.18762	Up	0	0	ADH1	Saccharomyces cerevisiae S288c alcohol dehydrogenase ADH1 (ADH1), partial mRNA	K13953|1|0.0|639|sce:YOL086C|alcohol dehydrogenase, propanol-preferring [EC:1.1.1.1]	-	GO:0016616//oxidoreductase activity, acting on the CH-OH group of donors, NAD or NADP as acceptor;GO:0046914//transition metal ion binding	GO:0008152//metabolic process	gi|6324486|ref|NP_014555.1|/0/alcohol dehydrogenase ADH1 [Saccharomyces cerevisiae S288c]
852958	2415	582	2490	22.04	100.38	2.18728	Up	2.08e-302	3.69e-301	YGR067C	Saccharomyces cerevisiae S288c hypothetical protein partial mRNA	K09466|1|1e-10|69.7|ndi:NDAI_0C04860|zinc finger protein ADR1	GO:0044464	GO:0046914//transition metal ion binding	-	gi|347595736|sp|P53243.2|YG2A_YEAST/0/RecName: Full=Zinc finger protein YGR067C
850555	1347	69	295	4.74	21.58	2.18674	Up	2.38e-37	7.83e-37	SAD1	Saccharomyces cerevisiae S288c mRNA splicing protein SAD1 (SAD1), partial mRNA	K12847|1|0.0|884|sce:YFR005C|U4/U6.U5 tri-snRNP-associated protein 2	-	GO:0046914//transition metal ion binding;GO:0016790//thiolester hydrolase activity	GO:0019941//modification-dependent protein catabolic process	gi|14318527|ref|NP_116660.1|/0/mRNA splicing protein SAD1 [Saccharomyces cerevisiae S288c]
850320	1305	34	145	2.41	10.96	2.18514	Up	4.31e-19	9.66e-19	SRO9	Saccharomyces cerevisiae S288c Sro9p (SRO9), partial mRNA	K18757|1|1e-152|540|sce:YCL037C|la-related protein 1	-	-	-	gi|37362625|ref|NP_009893.2|/1.08248e-151/Sro9p [Saccharomyces cerevisiae S288c]
853088	1608	41	175	2.35	10.68	2.18418	Up	9.39e-23	2.3e-22	ATF2	Saccharomyces cerevisiae S288c alcohol O-acetyltransferase (ATF2), partial mRNA	K00664|1|0.0|1036|sce:YGR177C|alcohol O-acetyltransferase [EC:2.3.1.84]	-	GO:0016413//O-acetyltransferase activity	GO:0044281//small molecule metabolic process	gi|6321616|ref|NP_011693.1|/0/alcohol O-acetyltransferase [Saccharomyces cerevisiae S288c]
850738	1287	81	345	5.83	26.45	2.1817	Up	2.82e-43	1.04e-42	YLR049C	Saccharomyces cerevisiae S288c hypothetical protein partial mRNA	-	-	-	-	gi|768824858|gb|AJV48853.1|/0/hypothetical protein H785_YJM1208L00112 [Saccharomyces cerevisiae YJM1208]
853912	1809	99	421	5.03	22.77	2.1785	Up	2.23e-52	9.42e-52	GAP1	Saccharomyces cerevisiae S288c amino acid permease GAP1 (GAP1), partial mRNA	K16261|1|0.0|1117|sce:YKR039W|yeast amino acid transporter	-	-	-	gi|398365093|ref|NP_012965.3|/0/amino acid permease GAP1 [Saccharomyces cerevisiae S288c]
855398	1623	49	208	2.78	12.57	2.17683	Up	1.21e-26	3.19e-26	HXT14	Saccharomyces cerevisiae S288c Hxt14p (HXT14), partial mRNA	K08139|1|5e-97|355|ppa:PAS_chr1-4_0570|MFS transporter, SP family, sugar:H+ symporter	GO:0031224//intrinsic component of membrane	GO:0022857//transmembrane transporter activity	GO:0006810//transport	gi|6324011|ref|NP_014081.1|/0/Hxt14p [Saccharomyces cerevisiae S288c]
853487	2238	58	246	2.37	10.71	2.176	Up	3.29e-31	9.59e-31	RBH2	Saccharomyces cerevisiae S288c hypothetical protein (RBH2), partial mRNA	-	-	-	-	gi|311033524|sp|P47101.3|YJ00_YEAST/0/RecName: Full=UPF0508 protein YJR030C
851273	1308	58	246	4.11	18.55	2.17421	Up	3.29e-31	9.59e-31	KIN3	Saccharomyces cerevisiae S288c serine/threonine protein kinase KIN3 (KIN3), partial mRNA	K20872|1|0.0|891|sce:YAR018C|NIMA (never in mitosis gene a)-related kinase 2 [EC:2.7.11.1]	-	GO:0004672//protein kinase activity;GO:0032559//adenyl ribonucleotide binding	GO:0006464//cellular protein modification process	gi|6319327|ref|NP_009410.1|/0/serine/threonine protein kinase KIN3 [Saccharomyces cerevisiae S288c]
852726	3399	148	626	3.96	17.85	2.17235	Up	1.05e-76	6.04e-76	NUT1	Saccharomyces cerevisiae S288c Nut1p (NUT1), partial mRNA	K15147|1|0.0|2042|sce:YGL151W|mediator of RNA polymerase II transcription subunit 5	-	-	-	gi|6321287|ref|NP_011364.1|/0/Nut1p [Saccharomyces cerevisiae S288c]
856656	498	313.87	1323.09	61.25	274.9	2.16613	Up	5.55e-160	5.91e-159	RPL12A	Saccharomyces cerevisiae S288c ribosomal 60S subunit protein L12A (RPL12A), partial mRNA	K02870|1|1e-72|272|sce:YEL054C|large subunit ribosomal protein L12e	GO:0030529//intracellular ribonucleoprotein complex	GO:0005198//structural molecule activity	GO:0010467//gene expression	gi|6320781|ref|NP_010860.1|/8.11706e-72/ribosomal 60S subunit protein L12A [Saccharomyces cerevisiae S288c]
852853	318	221	929	70.7	316.44	2.16215	Up	2.23e-112	1.76e-111	RPL30	Saccharomyces cerevisiae S288c ribosomal 60S subunit protein L30 (RPL30), partial mRNA	K02908|1|1e-51|201|sce:YGL030W|large subunit ribosomal protein L30e	GO:0030529//intracellular ribonucleoprotein complex	GO:0005198//structural molecule activity	GO:0010467//gene expression	gi|919303631|gb|KOH50704.1|/1.43823e-50/RPL30p Ribosomal 60S subunit protein L30 [Saccharomyces sp. 'boulardii']
854916	1764	138	578	7.19	32.08	2.15761	Up	2.21e-70	1.18e-69	PHO84	Saccharomyces cerevisiae S288c phosphate transporter PHO84 (PHO84), partial mRNA	K08176|1|0.0|1167|sce:YML123C|MFS transporter, PHS family, inorganic phosphate transporter	GO:0031224//intrinsic component of membrane	GO:0015291//secondary active transmembrane transporter activity	GO:0015698//inorganic anion transport	gi|6323512|ref|NP_013583.1|/0/phosphate transporter PHO84 [Saccharomyces cerevisiae S288c]
855439	588	65	272	10.61	47.29	2.15611	Up	5.71e-34	1.75e-33	POP3	Saccharomyces cerevisiae S288c Pop3p (POP3), partial mRNA	K14522|1|3e-103|374|sce:YNL282W|ribonuclease P/MRP protein subunit POP3 [EC:3.1.26.5]	-	-	-	gi|6324047|ref|NP_014117.1|/3.16851e-102/Pop3p [Saccharomyces cerevisiae S288c]
850584	846	17	71	1.89	8.41	2.15372	Up	6.79e-10	1.16e-09	ECO1	Saccharomyces cerevisiae S288c Eco1p (ECO1), partial mRNA	K11268|1|4e-153|540|sce:YFR027W|N-acetyltransferase [EC:2.3.1.-]	-	-	-	gi|14318550|ref|NP_116683.1|/4.22333e-152/Eco1p [Saccharomyces cerevisiae S288c]
856343	453	33	138	7.14	31.77	2.15367	Up	5.78e-18	1.26e-17	YHL042W	Saccharomyces cerevisiae S288c hypothetical protein partial mRNA	-	-	-	-	gi|207344854|gb|EDZ71858.1|/2.39941e-73/YHL042Wp-like protein [Saccharomyces cerevisiae AWRI1631]
852950	1539	49	205	2.94	13.08	2.15347	Up	5.59e-26	1.46e-25	SPR3	Saccharomyces cerevisiae S288c septin SPR3 (SPR3), partial mRNA	K12773|1|0.0|1008|sce:YGR059W|sporulation-regulated protein 3	GO:0032156//septin cytoskeleton	GO:0032561//guanyl ribonucleotide binding	GO:0009987//cellular process	gi|398365431|ref|NP_011573.3|/0/septin SPR3 [Saccharomyces cerevisiae S288c]
853646	1200	207	863	16.02	71.12	2.15038	Up	8.42e-104	6.25e-103	HYM1	Saccharomyces cerevisiae S288c Hym1p (HYM1), partial mRNA	K08272|1|0.0|736|sce:YKL189W|calcium binding protein 39	-	-	-	gi|6322659|ref|NP_012732.1|/0/Hym1p [Saccharomyces cerevisiae S288c]
852218	2091	345	1435.98	15.12	67.02	2.14813	Up	5.12e-171	5.75e-170	SKT5	Saccharomyces cerevisiae S288c Skt5p (SKT5), partial mRNA	K07126|1|0.0|1238|sce:YBL061C|uncharacterized protein	-	-	-	gi|6319410|ref|NP_009492.1|/0/Skt5p [Saccharomyces cerevisiae S288c]
853834	3117	113	468.97	3.3	14.6	2.14543	Up	8.86e-57	3.94e-56	TTI1	Saccharomyces cerevisiae S288c Tti1p (TTI1), partial mRNA	K20403|1|0.0|1985|sce:YKL033W|TELO2-interacting protein 1	-	-	-	gi|767185124|gb|AJS55828.1|/0/Tti1p [Saccharomyces cerevisiae YJM1549]
23547381	1489	83	345	5.15	22.78	2.14512	Up	2.02e-42	7.35e-42	IRT1	Saccharomyces cerevisiae S288c IRT1 ncRNA	-	-	-	-	-
852951	930	677	2809	68.24	301.45	2.14323	Up	0	0	ERG25	Saccharomyces cerevisiae S288c methylsterol monooxygenase (ERG25), partial mRNA	K07750|1|0.0|665|sce:YGR060W|methylsterol monooxygenase [EC:1.14.13.72]	GO:0031224//intrinsic component of membrane	GO:0046914//transition metal ion binding;GO:0003824//catalytic activity	GO:0006631//fatty acid metabolic process	gi|398365435|ref|NP_011574.3|/0/methylsterol monooxygenase [Saccharomyces cerevisiae S288c]
854173	1464	77	319	4.86	21.43	2.1406	Up	3.08e-39	1.05e-38	TIR4	Saccharomyces cerevisiae S288c Tir4p (TIR4), partial mRNA	K01183|1|5e-07|56.6|cot:CORT_0B02290|chitinase [EC:3.2.1.14]	-	-	-	gi|151945639|gb|EDN63880.1|/3.55883e-45/cell wall mannoprotein [Saccharomyces cerevisiae YJM789]
855217	2277	57.93	240	2.33	10.27	2.14003	Up	2.62e-30	7.49e-30	SPT21	Saccharomyces cerevisiae S288c Spt21p (SPT21), partial mRNA	-	-	-	-	gi|6323833|ref|NP_013904.1|/0/Spt21p [Saccharomyces cerevisiae S288c]
856091	3945	138	570.98	3.18	14.01	2.13936	Up	1.27e-68	6.59e-68	SWI1	Saccharomyces cerevisiae S288c Swi1p (SWI1), partial mRNA	K11771|1|0.0|1407|sce:YPL016W|SWI/SNF chromatin-remodeling complex subunit SWI1	-	-	-	gi|768887975|gb|AJW16062.1|/0/Swi1p [Saccharomyces cerevisiae YJM1304]
852757	2304	126	520	5	21.99	2.13685	Up	1.04e-62	4.99e-62	PRP43	Saccharomyces cerevisiae S288c DEAH-box ATP-dependent RNA helicase PRP43 (PRP43), partial mRNA	K12820|1|0.0|1481|sce:YGL120C|pre-mRNA-splicing factor ATP-dependent RNA helicase DHX15/PRP43 [EC:3.6.4.13]	-	GO:0032559//adenyl ribonucleotide binding;GO:0042623//ATPase activity, coupled	-	gi|6321318|ref|NP_011395.1|/0/DEAH-box ATP-dependent RNA helicase PRP43 [Saccharomyces cerevisiae S288c]
853705	744	7971	32860	1014.63	4453.45	2.13397	Up	0	0	GPM1	Saccharomyces cerevisiae S288c phosphoglycerate mutase GPM1 (GPM1), partial mRNA	K01834|1|3e-134|478|sce:YKL152C|2,3-bisphosphoglycerate-dependent phosphoglycerate mutase [EC:5.4.2.11]	-	GO:0004619//phosphoglycerate mutase activity	GO:0006007//glucose catabolic process	gi|207343624|gb|EDZ71034.1|/2.65619e-133/YKL152Cp-like protein [Saccharomyces cerevisiae AWRI1631]
854867	3384	147	605	3.95	17.33	2.13335	Up	1.65e-72	9.02e-72	MDM1	Saccharomyces cerevisiae S288c Mdm1p (MDM1), partial mRNA	K17887|1|0.0|2064|sce:YML104C|sorting nexin-25	-	-	-	gi|6323532|ref|NP_013603.1|/0/Mdm1p [Saccharomyces cerevisiae S288c]
850660	3618	722	2973.84	18.15	79.62	2.13316	Up	0	0	YLL066C	Saccharomyces cerevisiae S288c Y' element ATP-dependent helicase partial mRNA	-	-	-	-	gi|158931153|sp|Q07888.2|YL067_YEAST/0/RecName: Full=Y' element ATP-dependent helicase YLL067C
851867	372	51	210	13.69	60.02	2.13232	Up	3.1e-26	8.11e-26	YDR274C	Saccharomyces cerevisiae S288c hypothetical protein partial mRNA	-	-	-	-	gi|2194180|gb|AAB64464.1|/9.16029e-66/Ydr274cp [Saccharomyces cerevisiae]
853320	528	43	177	7.88	34.53	2.13158	Up	2.42e-22	5.85e-22	ALB1	Saccharomyces cerevisiae S288c Alb1p (ALB1), partial mRNA	K14814|1|7e-93|339|sce:YJL122W|ribosome biogenesis protein ALB1	-	-	-	gi|6322339|ref|NP_012413.1|/6.39804e-92/Alb1p [Saccharomyces cerevisiae S288c]
854744	2610	242	996	8.47	37.11	2.13137	Up	3.31e-118	2.73e-117	RNR3	Saccharomyces cerevisiae S288c ribonucleotide-diphosphate reductase subunit RNR3 (RNR3), partial mRNA	K10807|1|0.0|1719|sce:YIL066C|ribonucleoside-diphosphate reductase subunit M1 [EC:1.17.4.1]	GO:0043234//protein complex	GO:0032559//adenyl ribonucleotide binding;GO:0016728	GO:0006259//DNA metabolic process	gi|765938741|gb|AJR49180.1|/0/Rnr3p [Saccharomyces cerevisiae YJM1400]
854462	957	77	316	7.53	32.92	2.12824	Up	1.4e-38	4.72e-38	MPD1	Saccharomyces cerevisiae S288c protein disulfide isomerase MPD1 (MPD1), partial mRNA	K09584|1|2e-175|615|sce:YOR288C|protein disulfide-isomerase A6 [EC:5.3.4.1]	-	GO:0015036//disulfide oxidoreductase activity	GO:0018904;GO:0019725//cellular homeostasis	gi|398366089|ref|NP_014931.3|/2.16254e-174/protein disulfide isomerase MPD1 [Saccharomyces cerevisiae S288c]
852219	2064	129	529	5.73	25.02	2.12647	Up	2.01e-63	9.78e-63	YEL1	Saccharomyces cerevisiae S288c Arf family guanine nucleotide exchange factor YEL1 (YEL1), partial mRNA	K12494|1|5e-09|63.9|cgi:CGB_I1620W|PH and SEC7 domain-containing protein	GO:0005933//cellular bud;GO:0016020//membrane;GO:0044424	-	GO:0032011//ARF protein signal transduction	gi|6319411|ref|NP_009493.1|/0/Arf family guanine nucleotide exchange factor YEL1 [Saccharomyces cerevisiae S288c]
851087	1038	72	294	6.47	28.15	2.1213	Up	7.45e-36	2.38e-35	ELO3	Saccharomyces cerevisiae S288c fatty acid elongase ELO3 (ELO3), partial mRNA	K10246|1|9e-159|560|sce:YLR372W|fatty acid elongase 3 [EC:2.3.1.199]	GO:0031224//intrinsic component of membrane	-	-	gi|151940895|gb|EDN59277.1|/9.39316e-158/elongase [Saccharomyces cerevisiae YJM789]
855962	2598	305	1246	10.72	46.64	2.12126	Up	1.84e-146	1.78e-145	FRK1	Saccharomyces cerevisiae S288c protein kinase FRK1 (FRK1), partial mRNA	K08286|1|6e-137|489|sce:YOR233W|protein-serine/threonine kinase [EC:2.7.11.-]	-	-	-	gi|6325116|ref|NP_015184.1|/0/protein kinase FRK1 [Saccharomyces cerevisiae S288c]
856401	411	292.01	1189.04	70.22	304.44	2.1162	Up	1.89e-139	1.76e-138	RPL27A	Saccharomyces cerevisiae S288c ribosomal 60S subunit protein L27A (RPL27A), partial mRNA	K02901|1|7e-65|245|sce:YHR010W|large subunit ribosomal protein L27e	GO:0030529//intracellular ribonucleoprotein complex	GO:0005198//structural molecule activity	GO:0010467//gene expression	gi|6321798|ref|NP_011874.1|/8.55829e-64/ribosomal 60S subunit protein L27A [Saccharomyces cerevisiae S288c]
852147	1587	79	321	4.59	19.85	2.11257	Up	7.73e-39	2.62e-38	FIT1	Saccharomyces cerevisiae S288c Fit1p (FIT1), partial mRNA	-	-	-	-	gi|6320743|ref|NP_010823.1|/1.38375e-98/Fit1p [Saccharomyces cerevisiae S288c]
855861	630	19	77	2.88	12.44	2.11085	Up	2.2e-10	3.83e-10	ACM1	Saccharomyces cerevisiae S288c Acm1p (ACM1), partial mRNA	-	-	-	-	gi|6324988|ref|NP_015056.1|/2.6058e-103/Acm1p [Saccharomyces cerevisiae S288c]
853979	921	36	146	3.67	15.83	2.10881	Up	1.82e-18	4.03e-18	NFT1	Saccharomyces cerevisiae S288c hypothetical protein partial mRNA	K05665|1|6e-45|181|adl:AURDEDRAFT_92909|ATP-binding cassette, subfamily C (CFTR/MRP), member 1;K05663|2|5e-35|148|dha:DEHA2B03894g|mitochondrial ABC transporter ATM;K05658|4|5e-33|142|tve:TRV_05687|ATP-binding cassette, subfamily B (MDR/TAP), member 1 [EC:3.6.3.44]	GO:0031224//intrinsic component of membrane	GO:0017111//nucleoside-triphosphatase activity;GO:0015405;GO:0032559//adenyl ribonucleotide binding	GO:0006810//transport;GO:0009207	gi|584364927|gb|EWG84932.1|/1.11916e-172/Nft1p [Saccharomyces cerevisiae R008]
853608	2289	87	352	3.48	14.98	2.10588	Up	2.81e-42	1.02e-41	PMT4	Saccharomyces cerevisiae S288c dolichyl-phosphate-mannose-protein mannosyltransferase (PMT4), partial mRNA	K00728|1|0.0|1530|sce:YJR143C|dolichyl-phosphate-mannose-protein mannosyltransferase [EC:2.4.1.109]	GO:0044464	GO:0016758//transferase activity, transferring hexosyl groups	GO:0006486//protein glycosylation	gi|6322603|ref|NP_012677.1|/0/Pmt4p [Saccharomyces cerevisiae S288c]
855821	1467	50	202	3.15	13.54	2.1038	Up	6.7e-25	1.71e-24	HFI1	Saccharomyces cerevisiae S288c Hfi1p (HFI1), partial mRNA	K11362|1|0.0|945|sce:YPL254W|transcriptional coactivator HFI1/ADA1	-	-	-	gi|6325001|ref|NP_015069.1|/0/Hfi1p [Saccharomyces cerevisiae S288c]
855087	1515	106.88	431	6.51	27.95	2.10212	Up	1.3e-51	5.42e-51	KAR5	Saccharomyces cerevisiae S288c Kar5p (KAR5), partial mRNA	K10398|1|4e-07|57.0|tbl:TBLA_0A07230|kinesin family member 11	-	-	-	gi|6323710|ref|NP_013781.1|/0/Kar5p [Saccharomyces cerevisiae S288c]
855470	1728	186	748.99	9.9	42.46	2.1006	Up	1.85e-87	1.19e-86	NRD1	Saccharomyces cerevisiae S288c Nrd1 complex RNA-binding subunit (NRD1), partial mRNA	K15560|1|0.0|965|sce:YNL251C|protein NRD1	-	GO:0005488//binding	-	gi|767228917|gb|AJT08243.1|/0/Nrd1p [Saccharomyces cerevisiae YJM627]
853266	369	79	318	21.4	91.7	2.09931	Up	3.48e-38	1.16e-37	RFA3	Saccharomyces cerevisiae S288c Rfa3p (RFA3), partial mRNA	-	-	-	-	gi|6322288|ref|NP_012362.1|/1.12285e-63/Rfa3p [Saccharomyces cerevisiae S288c]
856057	1188	174	700	13.61	58.29	2.09858	Up	5.48e-82	3.32e-81	MNN9	Saccharomyces cerevisiae S288c mannosyltransferase complex subunit MNN9 (MNN9), partial mRNA	K05529|1|0.0|778|sce:YPL050C|mannan polymerase complexes MNN9 subunit [EC:2.4.1.-]	-	-	-	gi|6325207|ref|NP_015275.1|/0/mannosyltransferase complex subunit MNN9 [Saccharomyces cerevisiae S288c]
854043	1029	94	378	8.53	36.52	2.09807	Up	4.83e-45	1.84e-44	YOL107W	Saccharomyces cerevisiae S288c hypothetical protein partial mRNA	-	-	-	-	gi|768492884|gb|AJU05083.1|/0/hypothetical protein H816_YJM1418O00060 [Saccharomyces cerevisiae YJM1418]
851953	2595	194	777	6.83	29.12	2.09205	Up	1.87e-90	1.23e-89	SBE2	Saccharomyces cerevisiae S288c Sbe2p (SBE2), partial mRNA	-	-	-	-	gi|398366513|ref|NP_010638.3|/0/Sbe2p [Saccharomyces cerevisiae S288c]
855460	1440	61	244	3.91	16.67	2.09201	Up	1.65e-29	4.63e-29	ORC5	Saccharomyces cerevisiae S288c origin recognition complex subunit 5 (ORC5), partial mRNA	K02607|1|0.0|957|sce:YNL261W|origin recognition complex subunit 5	GO:0043234//protein complex;GO:0043231//intracellular membrane-bounded organelle	-	GO:0006259//DNA metabolic process	gi|6324068|ref|NP_014138.1|/0/origin recognition complex subunit 5 [Saccharomyces cerevisiae S288c]
854263	573	195.86	783.79	32.88	140.08	2.09097	Up	2.41e-91	1.61e-90	RPS7A	Saccharomyces cerevisiae S288c ribosomal 40S subunit protein S7A (RPS7A), partial mRNA	K02993|1|4e-101|367|sce:YOR096W|small subunit ribosomal protein S7e	GO:0015935//small ribosomal subunit;GO:0030684//preribosome	GO:0005198//structural molecule activity	GO:0042254//ribosome biogenesis;GO:0010467//gene expression	gi|6324670|ref|NP_014739.1|/3.65649e-100/ribosomal 40S subunit protein S7A [Saccharomyces cerevisiae S288c]
852159	2379	948.4	3793.02	36.46	155.26	2.0903	Up	0	0	YBL113C	Saccharomyces cerevisiae S288c hypothetical protein partial mRNA	-	-	-	-	gi|74612957|sp|Q7M4S9.1|YB113_YEAST/0/RecName: Full=Uncharacterized protein YBL113C
856616	876	319	1274	34.22	145.51	2.08821	Up	9.32e-147	9.01e-146	CRG1	Saccharomyces cerevisiae S288c S-adenosylmethionine-dependent methyltransferase (CRG1), partial mRNA	-	-	GO:0016741	GO:0006730//one-carbon metabolic process	gi|6322003|ref|NP_012079.1|/3.63536e-170/Crg1p [Saccharomyces cerevisiae S288c]
853759	306	6	24	2.01	8.54	2.08704	Up	0.000510806	0.000680398	YKL102C	Saccharomyces cerevisiae S288c hypothetical protein partial mRNA	-	-	-	-	gi|431214|emb|CAA50455.1|/2.64862e-52/YKL454 [Saccharomyces cerevisiae]
852856	1629	516	2059	29.18	123.97	2.08694	Up	8.5e-236	1.24e-234	SCW11	Saccharomyces cerevisiae S288c putative glucan endo-1,3-beta-D-glucosidase (SCW11), partial mRNA	K01210|1|2e-37|157|pic:PICST_89695|glucan 1,3-beta-glucosidase [EC:3.2.1.58];K00654|3|4e-14|80.5|val:VDBG_07422|serine palmitoyltransferase [EC:2.3.1.50];K01199|4|3e-08|60.8|bcom:BAUCODRAFT_94024|glucan endo-1,3-beta-D-glucosidase [EC:3.2.1.39]	-	-	-	gi|584371028|gb|EWG90969.1|/4.1229e-138/Scw11p [Saccharomyces cerevisiae P301]
855634	579	54	215	8.96	38	2.08443	Up	4.4e-26	1.15e-25	RHO2	Saccharomyces cerevisiae S288c Rho family GTPase RHO2 (RHO2), partial mRNA	K07975|1|1e-107|389|sce:YNL090W|Rho family, other	GO:0044464	GO:0032561//guanyl ribonucleotide binding	GO:0035556//intracellular signal transduction	gi|398364927|ref|NP_014309.3|/9.26618e-107/Rho family GTPase RHO2 [Saccharomyces cerevisiae S288c]
855355	1680	336	1337	18.41	78	2.08298	Up	2.03e-153	2.04e-152	GAS1	Saccharomyces cerevisiae S288c 1,3-beta-glucanosyltransferase GAS1 (GAS1), partial mRNA	-	-	GO:0043167//ion binding	GO:0044238//primary metabolic process	gi|6323967|ref|NP_014038.1|/0/1,3-beta-glucanosyltransferase GAS1 [Saccharomyces cerevisiae S288c]
852082	411	188.99	750.96	45.45	192.28	2.08086	Up	4.52e-87	2.87e-86	RPL27B	Saccharomyces cerevisiae S288c ribosomal 60S subunit protein L27B (RPL27B), partial mRNA	K02901|1|7e-65|245|sce:YDR471W|large subunit ribosomal protein L27e	GO:0030529//intracellular ribonucleoprotein complex	GO:0005198//structural molecule activity	GO:0010467//gene expression	gi|6320679|ref|NP_010759.1|/8.55829e-64/ribosomal 60S subunit protein L27B [Saccharomyces cerevisiae S288c]
9164933	700	1041.28	4133.49	141.33	597.35	2.07951	Up	0	0	ETS1-2	Saccharomyces cerevisiae S288c external transcribed spacer miscRNA	-	-	-	-	gi|574143404|dbj|BAO41195.1|/3.13141e-13/conserved hypothetical membrane protein [Kluyveromyces marxianus DMKU3-1042]
9164941	700	1041.28	4133.49	141.33	597.35	2.07951	Up	0	0	ETS1-1	Saccharomyces cerevisiae S288c external transcribed spacer miscRNA	-	-	-	-	gi|574143404|dbj|BAO41195.1|/3.13141e-13/conserved hypothetical membrane protein [Kluyveromyces marxianus DMKU3-1042]
854970	1329	143	567	9.96	42.06	2.07823	Up	6.69e-66	3.36e-65	YMD8	Saccharomyces cerevisiae S288c Ymd8p (YMD8), partial mRNA	K15280|1|0.0|844|sce:YML038C|solute carrier family 35, member C2	GO:0031224//intrinsic component of membrane	-	-	gi|6323603|ref|NP_013674.1|/0/Ymd8p [Saccharomyces cerevisiae S288c]
854049	5269	5067.93	20088.7	87.23	368.13	2.07732	Up	0	0	YOL103W-B	Saccharomyces cerevisiae S288c gag-pol fusion protein partial mRNA	K14835|1|9e-13|77.8|aje:HCAG_04880|ribosomal RNA methyltransferase Nop2 [EC:2.1.1.-]	-	-	-	gi|1326005|emb|CAA88330.1|/0/unnamed protein product [Saccharomyces cerevisiae]
853587	678	816	3230	114.56	482.79	2.07529	Up	0	0	RPS5	Saccharomyces cerevisiae S288c ribosomal 40S subunit protein S5 (RPS5), partial mRNA	K02989|1|3e-102|371|sce:YJR123W|small subunit ribosomal protein S5e	GO:0030529//intracellular ribonucleoprotein complex	GO:0003676//nucleic acid binding;GO:0005198//structural molecule activity	GO:0010467//gene expression	gi|6322583|ref|NP_012657.1|/2.88179e-101/ribosomal 40S subunit protein S5 [Saccharomyces cerevisiae S288c]
853262	555	236.94	936.3	41.15	173.15	2.07306	Up	1.18e-107	8.94e-107	RPL17B	Saccharomyces cerevisiae S288c ribosomal 60S subunit protein L17B (RPL17B), partial mRNA	K02880|1|2e-87|321|sce:YJL177W|large subunit ribosomal protein L17e	GO:0030529//intracellular ribonucleoprotein complex	GO:0005198//structural molecule activity	GO:0010467//gene expression	gi|6322284|ref|NP_012358.1|/2.08522e-86/ribosomal 60S subunit protein L17B [Saccharomyces cerevisiae S288c]
852697	2580	401	1584	14.2	59.71	2.07208	Up	3.26e-180	3.78e-179	MPT5	Saccharomyces cerevisiae S288c Mpt5p (MPT5), partial mRNA	K17944|1|1e-35|152|vpo:Kpol_478p14|mRNA-binding protein PUF3	-	-	-	gi|6321260|ref|NP_011337.1|/0/Mpt5p [Saccharomyces cerevisiae S288c]
851226	648	89	351	13.11	55.04	2.06981	Up	3.05e-41	1.08e-40	ERP2	Saccharomyces cerevisiae S288c Erp2p (ERP2), partial mRNA	K14825|1|1e-80|299|sce:YAL007C|p24 family protein gamma-2	GO:0016020//membrane	-	-	gi|759945161|gb|AJO96220.1|/9.68658e-80/Erp2p [Saccharomyces cerevisiae YJM1342]
855978	3099	233.97	922	6.88	28.87	2.06909	Up	7.44e-106	5.57e-105	KAP120	Saccharomyces cerevisiae S288c Kap120p (KAP120), partial mRNA	K18423|1|3e-10|68.6|pic:PICST_32617|exportin-2 (importin alpha re-exporter);K20223|2|2e-09|66.2|uma:UMAG_01606|importin-7	-	GO:0022892//substrate-specific transporter activity	GO:0015031//protein transport	gi|6325132|ref|NP_015200.1|/0/Kap120p [Saccharomyces cerevisiae S288c]
854392	2586	135	532	4.77	20.01	2.06866	Up	1.33e-61	6.31e-61	RFC1	Saccharomyces cerevisiae S288c replication factor C subunit 1 (RFC1), partial mRNA	K10754|1|0.0|1341|sce:YOR217W|replication factor C subunit 1	GO:0005657//replication fork	GO:0003677//DNA binding;GO:0016462//pyrophosphatase activity;GO:0032559//adenyl ribonucleotide binding	GO:0006259//DNA metabolic process	gi|6324791|ref|NP_014860.1|/0/replication factor C subunit 1 [Saccharomyces cerevisiae S288c]
852273	843	52	205	5.81	24.37	2.0685	Up	9.86e-25	2.51e-24	YBL010C	Saccharomyces cerevisiae S288c hypothetical protein partial mRNA	-	-	-	-	gi|418347|sp|P32788.1|YBB0_YEAST/1.6573e-132/RecName: Full=Uncharacterized protein YBL010C
852008	666	204	803	29.18	122.31	2.06749	Up	5.41e-92	3.64e-91	HPT1	Saccharomyces cerevisiae S288c hypoxanthine phosphoribosyltransferase (HPT1), partial mRNA	K19836|1|2e-109|395|sce:YDR399W|hypoxanthine phosphoribosyltransferase [EC:2.4.2.8]	-	GO:0003824//catalytic activity	GO:0055086//nucleobase-containing small molecule metabolic process	gi|398366563|ref|NP_010687.3|/1.78595e-108/hypoxanthine phosphoribosyltransferase [Saccharomyces cerevisiae S288c]
855750	6702	1473	5779.99	19.9	83.15	2.06295	Up	0	0	ACC1	Saccharomyces cerevisiae S288c acetyl-CoA carboxylase ACC1 (ACC1), partial mRNA	K11262|1|0.0|4319|sce:YNR016C|acetyl-CoA carboxylase / biotin carboxylase 1 [EC:6.4.1.2 6.3.4.14]	-	GO:0016421//CoA carboxylase activity;GO:0016879//ligase activity, forming carbon-nitrogen bonds;GO:0032559//adenyl ribonucleotide binding	GO:0006631//fatty acid metabolic process	gi|6324343|ref|NP_014413.1|/0/acetyl-CoA carboxylase ACC1 [Saccharomyces cerevisiae S288c]
856405	876	11	43	1.18	4.91	2.05694	Up	3.42e-06	5.04e-06	SPO13	Saccharomyces cerevisiae S288c Spo13p (SPO13), partial mRNA	-	-	-	-	gi|6321802|ref|NP_011878.1|/2.2055e-167/Spo13p [Saccharomyces cerevisiae S288c]
854294	3024	400	1563	12.06	50.17	2.0566	Up	4.15e-176	4.73e-175	RGA1	Saccharomyces cerevisiae S288c Rga1p (RGA1), partial mRNA	K19839|1|0.0|1867|sce:YOR127W|Rho-type GTPase-activating protein 1/2	-	-	-	gi|6324701|ref|NP_014770.1|/0/Rga1p [Saccharomyces cerevisiae S288c]
853954	2517	75	292	2.72	11.29	2.05337	Up	3.41e-34	1.05e-33	TRZ1	Saccharomyces cerevisiae S288c tRNase Z (TRZ1), partial mRNA	K00784|1|0.0|1649|sce:YKR079C|ribonuclease Z [EC:3.1.26.11]	-	-	-	gi|6322932|ref|NP_013005.1|/0/tRNase Z [Saccharomyces cerevisiae S288c]
856017	1029	412	1605	37.38	155.06	2.05249	Up	2.75e-180	3.2e-179	YPL088W	Saccharomyces cerevisiae S288c aldo-keto reductase superfamily protein partial mRNA	K17647|1|2e-86|319|aor:AOR_1_2094|versiconal hemiacetal acetate reductase [EC:1.1.1.353];K15303|3|3e-19|96.7|mtm:MYCTH_2302975|aflatoxin B1 aldehyde reductase	-	GO:0003824//catalytic activity	GO:0008152//metabolic process	gi|6325169|ref|NP_015237.1|/0/aldo-keto reductase superfamily protein [Saccharomyces cerevisiae S288c]
850590	765	446.36	1737.32	55.18	228.67	2.05105	Up	6.62e-195	8.42e-194	RPL2A	Saccharomyces cerevisiae S288c ribosomal 60S subunit protein L2A (RPL2A), partial mRNA	K02938|1|4e-134|477|sce:YIL018W|large subunit ribosomal protein L8e	GO:0030529//intracellular ribonucleoprotein complex	GO:0003723//RNA binding;GO:0005198//structural molecule activity	GO:0010467//gene expression	gi|6322171|ref|NP_012246.1|/3.6358e-133/ribosomal 60S subunit protein L2B [Saccharomyces cerevisiae S288c]
850746	2550	151	587	5.41	22.39	2.04915	Up	5.69e-67	2.9e-66	MNL2	Saccharomyces cerevisiae S288c putative mannosidase MNL2 (MNL2), partial mRNA	K01230|1|0.0|1659|sce:YLR057W|mannosyl-oligosaccharide alpha-1,2-mannosidase [EC:3.2.1.113]	-	-	-	gi|1181278|emb|CAA64304.1|/0/L2153 [Saccharomyces cerevisiae]
852632	498	30.06	116.87	5.87	24.28	2.04834	Up	2.15e-14	4.2e-14	YPS5	Saccharomyces cerevisiae S288c Yps5p (YPS5), partial mRNA	K06009|1|5e-07|53.9|sce:YLR120C|yapsin 1/2 [EC:3.4.23.41]	-	GO:0004175//endopeptidase activity	GO:0019538//protein metabolic process	gi|6321178|ref|NP_011255.1|/9.2656e-76/Yps5p [Saccharomyces cerevisiae S288c]
852982	3714	220	854	5.39	22.27	2.04674	Up	1.69e-96	1.19e-95	UTP22	Saccharomyces cerevisiae S288c rRNA-processing protein UTP22 (UTP22), partial mRNA	K14544|1|0.0|2296|sce:YGR090W|U3 small nucleolar RNA-associated protein 22	-	-	-	gi|398365617|ref|NP_011604.3|/0/rRNA-processing protein UTP22 [Saccharomyces cerevisiae S288c]
1466515	258	8	31	3.25	13.42	2.04587	Up	9.21e-05	0.000127595	YNL042W-B	Saccharomyces cerevisiae S288c hypothetical protein partial mRNA	-	-	-	-	gi|110816510|sp|Q3E7Z2.1|YN042_YEAST/3.35388e-44/RecName: Full=Uncharacterized protein YNL042W-B
855272	2034	330	1278.98	14.88	61.4	2.04486	Up	3.57e-143	3.38e-142	FUS2	Saccharomyces cerevisiae S288c Fus2p (FUS2), partial mRNA	-	GO:0044464	GO:0005088//Ras guanyl-nucleotide exchange factor activity	GO:0007266//Rho protein signal transduction	gi|6323888|ref|NP_013959.1|/0/Fus2p [Saccharomyces cerevisiae S288c]
852804	735	511.67	1981.83	65.97	272.05	2.04399	Up	4.57e-221	6.34e-220	RPL7A	Saccharomyces cerevisiae S288c ribosomal 60S subunit protein L7A (RPL7A), partial mRNA	K02937|1|2e-122|438|sce:YGL076C|large subunit ribosomal protein L7e	GO:0030529//intracellular ribonucleoprotein complex	GO:0005198//structural molecule activity	GO:0010467//gene expression	gi|6321362|ref|NP_011439.1|/2.27254e-121/ribosomal 60S subunit protein L7A [Saccharomyces cerevisiae S288c]
850421	1692	45	174	2.45	10.08	2.04064	Up	7.15e-21	1.67e-20	CTR86	Saccharomyces cerevisiae S288c Ctr86p (CTR86), partial mRNA	K19323|1|0.0|1107|sce:YCR054C|ataxin-10	-	-	-	gi|6319902|ref|NP_009983.1|/0/Ctr86p [Saccharomyces cerevisiae S288c]
854868	4968	313	1207.97	5.72	23.49	2.03796	Up	8.54e-135	7.72e-134	NUP188	Saccharomyces cerevisiae S288c Nup188p (NUP188), partial mRNA	K14311|1|0.0|2893|sce:YML103C|nuclear pore complex protein Nup188	-	-	-	gi|6323533|ref|NP_013604.1|/0/Nup188p [Saccharomyces cerevisiae S288c]
853674	555	751.06	2883.7	130.45	533.28	2.0314	Up	0	0	RPL17A	Saccharomyces cerevisiae S288c ribosomal 60S subunit protein L17A (RPL17A), partial mRNA	K02880|1|3e-87|320|sce:YKL180W|large subunit ribosomal protein L17e	GO:0030529//intracellular ribonucleoprotein complex	GO:0005198//structural molecule activity	GO:0010467//gene expression	gi|6322668|ref|NP_012741.1|/2.72338e-86/ribosomal 60S subunit protein L17A [Saccharomyces cerevisiae S288c]
853805	1080	10492	40248	905.5	3698.35	2.0301	Up	0	0	FBA1	Saccharomyces cerevisiae S288c fructose-bisphosphate aldolase FBA1 (FBA1), partial mRNA	K01624|1|0.0|732|sce:YKL060C|fructose-bisphosphate aldolase, class II [EC:4.1.2.13]	-	-	-	gi|6322790|ref|NP_012863.1|/0/fructose-bisphosphate aldolase FBA1 [Saccharomyces cerevisiae S288c]
852730	576	115.51	442.56	19.28	78.66	2.02853	Up	2.47e-50	1.02e-49	RPL9A	Saccharomyces cerevisiae S288c ribosomal 60S subunit protein L9A (RPL9A), partial mRNA	K02940|1|2e-104|377|sce:YGL147C|large subunit ribosomal protein L9e	GO:0030529//intracellular ribonucleoprotein complex	GO:0003723//RNA binding;GO:0005198//structural molecule activity	GO:0010467//gene expression	gi|398364407|ref|NP_011368.3|/2.10384e-103/ribosomal 60S subunit protein L9A [Saccharomyces cerevisiae S288c]
856630	3834	446.55	1710.75	10.59	43.2	2.02833	Up	3.78e-189	4.62e-188	YEL077C	Saccharomyces cerevisiae S288c Y' element ATP-dependent helicase partial mRNA	-	-	-	-	gi|6320756|ref|NP_010835.1|/0/Y' element ATP-dependent helicase [Saccharomyces cerevisiae S288c]
855451	1722	458	1753	24.47	99.73	2.02701	Up	1.51e-193	1.91e-192	ALP1	Saccharomyces cerevisiae S288c arginine permease ALP1 (ALP1), partial mRNA	K16261|1|0.0|1050|sce:YNL270C|yeast amino acid transporter	GO:0031224//intrinsic component of membrane	GO:0005275//amine transmembrane transporter activity	GO:0006865//amino acid transport	gi|6324059|ref|NP_014129.1|/0/arginine permease ALP1 [Saccharomyces cerevisiae S288c]
852414	2046	2803	10719	125.62	511.47	2.02558	Up	0	0	TKL2	Saccharomyces cerevisiae S288c transketolase TKL2 (TKL2), partial mRNA	K00615|1|0.0|1376|sce:YBR117C|transketolase [EC:2.2.1.1]	-	GO:0016744	-	gi|398364879|ref|NP_009675.3|/0/transketolase TKL2 [Saccharomyces cerevisiae S288c]
851310	1323	136	520	9.52	38.76	2.02554	Up	1.23e-58	5.63e-58	RRI1	Saccharomyces cerevisiae S288c COP9 signalosome catalytic subunit RRI1 (RRI1), partial mRNA	K09613|1|0.0|844|sce:YDL216C|COP9 signalosome complex subunit 5 [EC:3.4.-.-]	-	-	-	gi|1429340|emb|CAA67474.1|/0/unnamed protein product [Saccharomyces cerevisiae]
850919	2454	91	348	3.39	13.8	2.02531	Up	8.45e-40	2.92e-39	UTP13	Saccharomyces cerevisiae S288c Utp13p (UTP13), partial mRNA	K14555|1|0.0|1609|sce:YLR222C|U3 small nucleolar RNA-associated protein 13	GO:0030684//preribosome	-	GO:0042254//ribosome biogenesis	gi|6323251|ref|NP_013323.1|/0/Utp13p [Saccharomyces cerevisiae S288c]
850373	954	39	149	3.83	15.57	2.02335	Up	6.72e-18	1.46e-17	CTO1	Saccharomyces cerevisiae S288c Cto1p (CTO1), partial mRNA	-	-	-	-	gi|10383783|ref|NP_009941.2|/0/Cto1p [Saccharomyces cerevisiae S288c]
852545	1347	67	255	4.6	18.66	2.02024	Up	1.83e-29	5.13e-29	ALG7	Saccharomyces cerevisiae S288c UDP-N-acetylglucosamine--dolichyl-phosphate N-acetylglucosaminephosphotransferase (ALG7), partial mRNA	K01001|1|0.0|889|sce:YBR243C|UDP-N-acetylglucosamine--dolichyl-phosphate N-acetylglucosaminephosphotransferase [EC:2.7.8.15]	GO:0031224//intrinsic component of membrane	GO:0016780//phosphotransferase activity, for other substituted phosphate groups	-	gi|398365703|ref|NP_009802.3|/0/UDP-N-acetylglucosamine--dolichyl-phosphate N-acetylglucosaminephosphotransferase [Saccharomyces cerevisiae S288c]
856132	2709	359	1368	12.1	49.08	2.02013	Up	7.66e-151	7.59e-150	AGC1	Saccharomyces cerevisiae S288c amino acid transporter AGC1 (AGC1), partial mRNA	K15105|1|0.0|1769|sce:YPR021C|solute carrier family 25 (mitochondrial aspartate/glutamate transporter), member 12/13	-	-	-	gi|6325278|ref|NP_015346.1|/0/amino acid transporter AGC1 [Saccharomyces cerevisiae S288c]
851504	1086	1133	4307	97.22	393.5	2.01704	Up	0	0	PSA1	Saccharomyces cerevisiae S288c mannose-1-phosphate guanylyltransferase (PSA1), partial mRNA	K00966|1|0.0|720|sce:YDL055C|mannose-1-phosphate guanylyltransferase [EC:2.7.7.13]	GO:0044424	GO:0032561//guanyl ribonucleotide binding;GO:0008905//mannose-phosphate guanylyltransferase activity	GO:0008152//metabolic process;GO:0009987//cellular process	gi|6320148|ref|NP_010228.1|/0/mannose-1-phosphate guanylyltransferase [Saccharomyces cerevisiae S288c]
852390	1404	132.64	503.55	8.74	35.31	2.01437	Up	1.34e-56	5.94e-56	PHO5	Saccharomyces cerevisiae S288c acid phosphatase PHO5 (PHO5), partial mRNA	K01078|1|0.0|939|sce:YBR093C|acid phosphatase [EC:3.1.3.2]	-	GO:0016791//phosphatase activity	GO:0006796//phosphate-containing compound metabolic process	gi|398364757|ref|NP_009651.3|/0/acid phosphatase PHO5 [Saccharomyces cerevisiae S288c]
850682	771	780.28	2955.77	95.67	385.86	2.01194	Up	0	0	RPL8B	Saccharomyces cerevisiae S288c ribosomal 60S subunit protein L8B (RPL8B), partial mRNA	K02936|1|6e-142|503|sce:YLL045C|large subunit ribosomal protein L7Ae	GO:0032991//macromolecular complex	-	GO:0022613//ribonucleoprotein complex biogenesis	gi|6322984|ref|NP_013055.1|/6.28798e-141/ribosomal 60S subunit protein L8B [Saccharomyces cerevisiae S288c]
856383	453	42	159	9.08	36.6	2.01108	Up	7.49e-19	1.67e-18	SHU1	Saccharomyces cerevisiae S288c Shu1p (SHU1), partial mRNA	-	-	-	-	gi|41629684|ref|NP_011857.2|/2.72785e-70/Shu1p [Saccharomyces cerevisiae S288c]
855798	660	51	193	7.37	29.68	2.00975	Up	1.47e-22	3.58e-22	YNR061C	Saccharomyces cerevisiae S288c hypothetical protein partial mRNA	-	-	-	-	gi|1730690|sp|P53747.1|YN8Z_YEAST/2.8932e-95/RecName: Full=Uncharacterized vacuolar membrane protein YNR061C
853436	1686	600	2264	32.76	131.61	2.00626	Up	4.72e-246	7.16e-245	TPH3	Saccharomyces cerevisiae S288c hypothetical protein (TPH3), partial mRNA	K12609|1|1e-14|82.4|cten:CANTEDRAFT_128815|CCR4-NOT transcriptional complex subunit CAF120	-	-	-	gi|90108429|sp|P47072.2|YJB6_YEAST/0/RecName: Full=Uncharacterized protein YJL016W
853781	1239	519	1957.99	38.87	156.13	2.00602	Up	8.06e-213	1.09e-211	TEF4	Saccharomyces cerevisiae S288c translation elongation factor EF1B gamma (TEF4), partial mRNA	K03233|1|0.0|753|sce:YKL081W|elongation factor 1-gamma	-	-	-	gi|767180410|gb|AJS54620.1|/0/Tef4p [Saccharomyces cerevisiae YJM1478]
851609	3276	183.67	693.13	5.11	20.52	2.00564	Up	7.09e-77	4.09e-76	ENA2	Saccharomyces cerevisiae S288c Na(+)-exporting P-type ATPase ENA2 (ENA2), partial mRNA	K01536|1|0.0|2172|sce:YDR039C|Na+-exporting ATPase [EC:3.6.3.7];K01537|3|0.0|1399|kla:KLLA0E14587g|Ca2+-transporting ATPase [EC:3.6.3.8]	-	-	-	gi|398365207|ref|NP_010324.3|/0/Na(+)-exporting P-type ATPase ENA2 [Saccharomyces cerevisiae S288c]
855574	765	51	192	6.3	25.27	2.004	Up	2.4e-22	5.81e-22	ALF1	Saccharomyces cerevisiae S288c Alf1p (ALF1), partial mRNA	K17262|1|1e-130|466|sce:YNL148C|tubulin-folding cofactor B	-	-	-	gi|6324181|ref|NP_014251.1|/1.09471e-129/Alf1p [Saccharomyces cerevisiae S288c]
856071	2844	778.78	2933.49	24.98	100.19	2.00389	Up	0	0	PMA2	Saccharomyces cerevisiae S288c H(+)-exporting P2-type ATPase PMA2 (PMA2), partial mRNA	K01535|1|0.0|1632|sce:YPL036W|H+-transporting ATPase [EC:3.6.3.6]	GO:0031224//intrinsic component of membrane	GO:0042625//ATPase coupled ion transmembrane transporter activity;GO:0032559//adenyl ribonucleotide binding	GO:0009206;GO:0006811//ion transport;GO:0009207	gi|6325221|ref|NP_015289.1|/0/H(+)-exporting P2-type ATPase PMA2 [Saccharomyces cerevisiae S288c]
855003	1152	464	1745	37.46	150	2.00154	Up	1.66e-189	2.04e-188	ERG6	Saccharomyces cerevisiae S288c sterol 24-C-methyltransferase (ERG6), partial mRNA	K00559|1|0.0|728|sce:YML008C|sterol 24-C-methyltransferase [EC:2.1.1.41]	-	GO:0008169//C-methyltransferase activity	GO:0006694//steroid biosynthetic process;GO:0006730//one-carbon metabolic process	gi|6323635|ref|NP_013706.1|/0/sterol 24-C-methyltransferase [Saccharomyces cerevisiae S288c]
852610	3015	87	327	2.63	10.53	2.00137	Up	6.53e-37	2.13e-36	KAP114	Saccharomyces cerevisiae S288c Kap114p (KAP114), partial mRNA	K20224|1|0.0|1815|sce:YGL241W|importin-9	-	-	-	gi|6321196|ref|NP_011273.1|/0/Kap114p [Saccharomyces cerevisiae S288c]
855919	3042	96	361	2.88	11.52	2	Up	1.34e-40	4.71e-40	RTT10	Saccharomyces cerevisiae S288c Rtt10p (RTT10), partial mRNA	K03130|1|6e-16|87.4|wse:WALSEDRAFT_43168|transcription initiation factor TFIID subunit 5;K12662|3|5e-15|84.3|smp:SMAC_02917|U4/U6 small nuclear ribonucleoprotein PRP4	-	-	-	gi|6325074|ref|NP_015142.1|/0/Rtt10p [Saccharomyces cerevisiae S288c]
855795	1443	312	1171	19.98	79.83	1.99837	Up	1.47e-127	1.27e-126	BIO3	Saccharomyces cerevisiae S288c adenosylmethionine-8-amino-7-oxononanoate transaminase (BIO3), partial mRNA	K00833|1|0.0|986|sce:YNR058W|adenosylmethionine---8-amino-7-oxononanoate aminotransferase [EC:2.6.1.62]	-	GO:0048037//cofactor binding;GO:0008483//transaminase activity	GO:0006768//biotin metabolic process	gi|6324386|ref|NP_014456.1|/0/adenosylmethionine-8-amino-7-oxononanoate transaminase [Saccharomyces cerevisiae S288c]
854938	738	69	259	8.86	35.4	1.99837	Up	1.57e-29	4.41e-29	TEM1	Saccharomyces cerevisiae S288c Ras family GTPase TEM1 (TEM1), partial mRNA	K06682|1|9e-127|452|sce:YML064C|Gtp-binding protein of the ras superfamily involved in termination of M-phase	-	GO:0032561//guanyl ribonucleotide binding	GO:0035556//intracellular signal transduction	gi|6323576|ref|NP_013647.1|/8.99399e-126/Ras family GTPase TEM1 [Saccharomyces cerevisiae S288c]
854783	429	8	30	1.84	7.33	1.99411	Up	0.000152765	0.000209263	YIL029C	Saccharomyces cerevisiae S288c hypothetical protein partial mRNA	-	-	-	-	gi|731794|sp|P40538.1|YIC9_YEAST/7.60413e-68/RecName: Full=Uncharacterized protein YIL029C
856287	2163	500	1866.99	21.18	84.18	1.99077	Up	5e-201	6.54e-200	KRE6	Saccharomyces cerevisiae S288c beta-glucan synthesis-associated protein KRE6 (KRE6), partial mRNA	-	-	-	-	gi|6325417|ref|NP_015485.1|/0/beta-glucan synthesis-associated protein KRE6 [Saccharomyces cerevisiae S288c]
856331	1215	101	377	7.72	30.67	1.99016	Up	4.9e-42	1.77e-41	ARR3	Saccharomyces cerevisiae S288c Arr3p (ARR3), partial mRNA	K03325|1|0.0|691|sce:YPR201W|arsenite transporter, ACR3 family	GO:0031224//intrinsic component of membrane	GO:0005343//organic acid:sodium symporter activity	GO:0030001//metal ion transport	gi|6325459|ref|NP_015527.1|/0/Arr3p [Saccharomyces cerevisiae S288c]
855855	978	214.77	801.27	20.54	81.6	1.99013	Up	1.3e-87	8.35e-87	SAM4	Saccharomyces cerevisiae S288c S-adenosylmethionine-homocysteine S-methyltransferase SAM4 (SAM4), partial mRNA	K00547|1|0.0|667|sce:YPL273W|homocysteine S-methyltransferase [EC:2.1.1.10]	-	GO:0008172//S-methyltransferase activity	-	gi|6324982|ref|NP_015050.1|/0/S-adenosylmethionine-homocysteine S-methyltransferase SAM4 [Saccharomyces cerevisiae S288c]
853354	1473	100	373	6.27	24.9	1.98961	Up	1.4e-41	5.01e-41	GWT1	Saccharomyces cerevisiae S288c glucosaminyl-phosphotidylinositol O-acyltransferase (GWT1), partial mRNA	K05283|1|0.0|877|sce:YJL091C|phosphatidylinositol glycan, class W [EC:2.3.-.-]	-	-	-	gi|37362667|ref|NP_012444.2|/0/Gwt1p [Saccharomyces cerevisiae S288c]
852383	1065	73	272	6.39	25.36	1.98867	Up	1e-30	2.88e-30	RFC5	Saccharomyces cerevisiae S288c replication factor C subunit 5 (RFC5), partial mRNA	K10756|1|0.0|692|sce:YBR087W|replication factor C subunit 3/5	GO:0043231//intracellular membrane-bounded organelle	GO:0003676//nucleic acid binding;GO:0016462//pyrophosphatase activity;GO:0032559//adenyl ribonucleotide binding	GO:0006259//DNA metabolic process	gi|398364719|ref|NP_009644.3|/0/replication factor C subunit 5 [Saccharomyces cerevisiae S288c]
854846	1908	139	517	6.69	26.49	1.98537	Up	7.81e-57	3.48e-56	DAL4	Saccharomyces cerevisiae S288c allantoin permease (DAL4), partial mRNA	K03457|1|0.0|1315|sce:YIR028W|nucleobase:cation symporter-1, NCS1 family	GO:0044464	GO:0015932//nucleobase-containing compound transmembrane transporter activity	GO:0015931//nucleobase-containing compound transport	gi|398364699|ref|NP_012294.3|/0/Dal4p [Saccharomyces cerevisiae S288c]
853693	978	4587.05	17057.8	438.77	1737.24	1.98526	Up	0	0	PIR3	Saccharomyces cerevisiae S288c beta-1,3-glucan linked protein (PIR3), partial mRNA	-	-	-	-	gi|767174399|gb|AJS48633.1|/1.52684e-122/Pir3p [Saccharomyces cerevisiae YJM1388]
852134	1509	38	141	2.32	9.18	1.98437	Up	1.37e-16	2.87e-16	SPS2	Saccharomyces cerevisiae S288c Sps2p (SPS2), partial mRNA	-	GO:0044464	-	-	gi|6320730|ref|NP_010810.1|/0/Sps2p [Saccharomyces cerevisiae S288c]
854281	885	38	141	4.03	15.93	1.98289	Up	1.37e-16	2.87e-16	YOR114W	Saccharomyces cerevisiae S288c hypothetical protein partial mRNA	-	-	-	-	gi|74676553|sp|Q12219.1|YORA4_YEAST/7.72412e-168/RecName: Full=Uncharacterized protein YOR114W
854992	2079	225	835	9.92	39.2	1.98244	Up	1.62e-90	1.08e-89	PPZ1	Saccharomyces cerevisiae S288c salt homeostasis regulator (PPZ1), partial mRNA	K06269|1|0.0|1009|sce:YML016C|serine/threonine-protein phosphatase PP1 catalytic subunit [EC:3.1.3.16]	-	GO:0004721//phosphoprotein phosphatase activity	-	gi|6323625|ref|NP_013696.1|/0/Ppz1p [Saccharomyces cerevisiae S288c]
856767	447	231	857	50.68	200.18	1.98181	Up	7.97e-93	5.41e-92	ERG28	Saccharomyces cerevisiae S288c Erg28p (ERG28), partial mRNA	-	GO:0031224//intrinsic component of membrane	-	-	gi|941963485|gb|KQC44355.1|/9.09225e-82/Meiosis-specific protein [Saccharomyces sp. 'boulardii']
856675	1503	260	963	15.97	62.97	1.9793	Up	6.47e-104	4.81e-103	ANP1	Saccharomyces cerevisiae S288c Anp1p (ANP1), partial mRNA	K05533|1|0.0|883|sce:YEL036C|mannan polymerase II complex ANP1 subunit [EC:2.4.1.-]	-	-	-	gi|768540928|gb|AJU53916.1|/0/Anp1p [Saccharomyces cerevisiae YJM1447]
853459	1560	71	263	4.2	16.55	1.97837	Up	1.33e-29	3.75e-29	MRX12	Saccharomyces cerevisiae S288c Mrx12p (MRX12), partial mRNA	-	-	-	-	gi|854575|emb|CAA60924.1|/0/ORF YJR83.30 [Saccharomyces cerevisiae]
854373	1413	244	900	15.96	62.69	1.97377	Up	7.5e-97	5.28e-96	BFR1	Saccharomyces cerevisiae S288c Bfr1p (BFR1), partial mRNA	K20361|1|3e-11|70.5|ctp:CTRG_03890|intracellular protein transport protein USO1;K20478|3|5e-09|63.2|smp:SMAC_01339|golgin subfamily B member 1	-	-	-	gi|584368530|gb|EWG88497.1|/0/Bfr1p [Saccharomyces cerevisiae P301]
854831	729	89	328	11.57	45.42	1.97294	Up	2.37e-36	7.65e-36	YIR014W	Saccharomyces cerevisiae S288c hypothetical protein partial mRNA	-	-	-	-	gi|151943173|gb|EDN61508.1|/9.35858e-128/conserved protein [Saccharomyces cerevisiae YJM789]
855830	789	228	840	27.29	107.04	1.97171	Up	2.05e-90	1.36e-89	RBD2	Saccharomyces cerevisiae S288c putative rhomboid protease RBD2 (RBD2), partial mRNA	K05289|1|1e-14|80.5|pbn:PADG_04876|glycosylphosphatidylinositol transamidase	GO:0031224//intrinsic component of membrane	GO:0004175//endopeptidase activity	-	gi|74583829|sp|Q12270.1|RBD2_YEAST/1.51568e-145/RecName: Full=Rhomboid protein 2
856938	720	22	81	2.9	11.36	1.96984	Up	4.76e-10	8.16e-10	YER188W	Saccharomyces cerevisiae S288c hypothetical protein partial mRNA	-	-	-	-	gi|603429|gb|AAB64715.1|/1.76519e-147/Yer188wp [Saccharomyces cerevisiae]
852533	1242	53	194.95	3.96	15.51	1.96963	Up	5.35e-22	1.28e-21	PBP2	Saccharomyces cerevisiae S288c Pbp2p (PBP2), partial mRNA	K13162|1|0.0|725|sce:YBR233W|poly(rC)-binding protein 2/3/4	-	GO:0003676//nucleic acid binding	-	gi|762199281|gb|AJQ10572.1|/0/Pbp2p [Saccharomyces cerevisiae YJM1332]
851476	432	156.58	574.63	35.65	139.31	1.96632	Up	2.87e-62	1.38e-61	RPS16B	Saccharomyces cerevisiae S288c ribosomal 40S subunit protein S16B (RPS16B), partial mRNA	K02960|1|1e-75|281|sce:YMR143W|small subunit ribosomal protein S16e	GO:0030529//intracellular ribonucleoprotein complex	GO:0005198//structural molecule activity	GO:0010467//gene expression	gi|6320120|ref|NP_010200.1|/1.42663e-74/ribosomal 40S subunit protein S16B [Saccharomyces cerevisiae S288c]
850730	675	513	1882	72.36	282.63	1.96565	Up	2.13e-199	2.77e-198	AFB1	Saccharomyces cerevisiae S288c Afb1p (AFB1), partial mRNA	-	-	-	GO:0050896//response to stimulus	gi|6323070|ref|NP_013141.1|/9.17384e-100/Afb1p [Saccharomyces cerevisiae S288c]
856289	2709	4308	15803	145.17	566.99	1.96558	Up	0	0	GPH1	Saccharomyces cerevisiae S288c glycogen phosphorylase (GPH1), partial mRNA	K00688|1|0.0|1798|sce:YPR160W|glycogen phosphorylase [EC:2.4.1.1]	-	GO:0048037//cofactor binding;GO:0016758//transferase activity, transferring hexosyl groups	GO:0044238//primary metabolic process	gi|6325418|ref|NP_015486.1|/0/Gph1p [Saccharomyces cerevisiae S288c]
856768	1227	33	121	2.5	9.75	1.96347	Up	2.75e-14	5.36e-14	MEI4	Saccharomyces cerevisiae S288c Mei4p (MEI4), partial mRNA	-	-	-	-	gi|6320884|ref|NP_010963.1|/0/Mei4p [Saccharomyces cerevisiae S288c]
850400	1044	65	238	5.81	22.65	1.9629	Up	1.19e-26	3.15e-26	ELO2	Saccharomyces cerevisiae S288c fatty acid elongase ELO2 (ELO2), partial mRNA	K10245|1|0.0|689|sce:YCR034W|fatty acid elongase 2 [EC:2.3.1.199]	GO:0031224//intrinsic component of membrane	-	-	gi|6319882|ref|NP_009963.1|/0/fatty acid elongase ELO2 [Saccharomyces cerevisiae S288c]
852979	1689	5866	21415	319.69	1242.6	1.95862	Up	0	0	CTT1	Saccharomyces cerevisiae S288c catalase T (CTT1), partial mRNA	K03781|1|0.0|1179|sce:YGR088W|catalase [EC:1.11.1.6]	-	-	-	gi|86559466|ref|NP_011602.2|/0/catalase T [Saccharomyces cerevisiae S288c]
853137	882	119	434	12.68	49.22	1.95669	Up	4.26e-47	1.68e-46	PET54	Saccharomyces cerevisiae S288c Pet54p (PET54), partial mRNA	K17666|1|7e-157|553|sce:YGR222W|protein PET54, mitochondrial	GO:0019866//organelle inner membrane;GO:0043231//intracellular membrane-bounded organelle	GO:0003676//nucleic acid binding	GO:0006412//translation;GO:0006396//RNA processing	gi|398366215|ref|NP_011738.3|/6.74025e-156/Pet54p [Saccharomyces cerevisiae S288c]
852680	8019	623	2271	7.03	27.28	1.95625	Up	1.07e-238	1.6e-237	GCN1	Saccharomyces cerevisiae S288c Gcn1p (GCN1), partial mRNA	K03235|1|1e-28|131|mlr:MELLADRAFT_47419|elongation factor 3	-	-	-	gi|398364287|ref|NP_011320.3|/0/Gcn1p [Saccharomyces cerevisiae S288c]
854738	1818	140	510	7.08	27.45	1.95498	Up	5.48e-55	2.39e-54	HOP1	Saccharomyces cerevisiae S288c Hop1p (HOP1), partial mRNA	K12778|1|0.0|1096|sce:YIL072W|meiosis-specific protein HOP1	-	-	GO:0000087//mitotic M phase	gi|398364357|ref|NP_012193.3|/0/Hop1p [Saccharomyces cerevisiae S288c]
850820	2832	154	559.99	4.96	19.21	1.95345	Up	6.72e-60	3.13e-59	DIP2	Saccharomyces cerevisiae S288c snoRNA-binding rRNA-processing protein DIP2 (DIP2), partial mRNA	K14556|1|0.0|1792|sce:YLR129W|U3 small nucleolar RNA-associated protein 12	-	-	-	gi|6323158|ref|NP_013230.1|/0/snoRNA-binding rRNA processing protein DIP2 [Saccharomyces cerevisiae S288c]
854226	774	96	349	11.72	45.38	1.95308	Up	4.43e-38	1.47e-37	SLD7	Saccharomyces cerevisiae S288c Sld7p (SLD7), partial mRNA	-	-	-	-	gi|6324634|ref|NP_014703.1|/8.88546e-127/Sld7p [Saccharomyces cerevisiae S288c]
853338	1938	58	211	2.75	10.64	1.95199	Up	1.17e-23	2.92e-23	IME2	Saccharomyces cerevisiae S288c protein kinase IME2 (IME2), partial mRNA	K12765|1|0.0|1214|sce:YJL106W|meiosis induction protein kinase IME2/SME1 [EC:2.7.11.1]	-	-	-	gi|6322355|ref|NP_012429.1|/0/protein kinase IME2 [Saccharomyces cerevisiae S288c]
850801	333	19	69	5.77	22.31	1.95105	Up	1.18e-08	1.93e-08	YLR111W	Saccharomyces cerevisiae S288c hypothetical protein partial mRNA	-	-	-	-	gi|1256874|gb|AAB67556.1|/4.56587e-49/Ylr111wp [Saccharomyces cerevisiae]
856371	366	1383	5018	378	1460.26	1.94977	Up	0	0	RPS20	Saccharomyces cerevisiae S288c ribosomal 40S subunit protein S20 (RPS20), partial mRNA	K02969|1|3e-50|196|sce:YHL015W|small subunit ribosomal protein S20e	GO:0030529//intracellular ribonucleoprotein complex	GO:0003676//nucleic acid binding;GO:0005198//structural molecule activity	GO:0010467//gene expression	gi|6321772|ref|NP_011848.1|/3.51632e-49/ribosomal 40S subunit protein S20 [Saccharomyces cerevisiae S288c]
852714	900	651	2362	67.9	262.28	1.94962	Up	4.92e-247	7.5e-246	SUT1	Saccharomyces cerevisiae S288c Sut1p (SUT1), partial mRNA	-	GO:0043231//intracellular membrane-bounded organelle	GO:0046914//transition metal ion binding;GO:0001071//nucleic acid binding transcription factor activity	GO:0006351//transcription, DNA-templated	gi|6321276|ref|NP_011353.1|/4.71245e-136/Sut1p [Saccharomyces cerevisiae S288c]
856559	3213	85	308	2.41	9.3	1.9482	Up	1.08e-33	3.3e-33	RTT107	Saccharomyces cerevisiae S288c Rtt107p (RTT107), partial mRNA	K20780|1|3e-09|65.5|cci:CC1G_11918|mediator of DNA damage checkpoint protein 1	-	-	-	gi|6321948|ref|NP_012024.1|/0/Rtt107p [Saccharomyces cerevisiae S288c]
856070	474	441	1597	90.78	350.01	1.94695	Up	2.36e-167	2.63e-166	EGD1	Saccharomyces cerevisiae S288c Egd1p (EGD1), partial mRNA	K01527|1|1e-71|268|sce:YPL037C|nascent polypeptide-associated complex subunit beta	GO:0044424	-	GO:0006810//transport	gi|768895814|gb|AJW23883.1|/9.79687e-71/Egd1p [Saccharomyces cerevisiae YJM681]
851407	2433	119	429.99	4.47	17.2	1.94406	Up	4.66e-46	1.81e-45	NOP14	Saccharomyces cerevisiae S288c snoRNA-binding rRNA-processing protein NOP14 (NOP14), partial mRNA	K14766|1|0.0|1326|sce:YDL148C|nucleolar protein 14	-	-	-	gi|6320053|ref|NP_010133.1|/0/snoRNA-binding rRNA-processing protein NOP14 [Saccharomyces cerevisiae S288c]
854794	765	539.64	1946.68	66.71	256.22	1.94141	Up	6.95e-203	9.15e-202	RPL2B	Saccharomyces cerevisiae S288c ribosomal 60S subunit protein L2B (RPL2B), partial mRNA	K02938|1|4e-134|477|sce:YIL018W|large subunit ribosomal protein L8e	GO:0030529//intracellular ribonucleoprotein complex	GO:0003723//RNA binding;GO:0005198//structural molecule activity	GO:0010467//gene expression	gi|6322171|ref|NP_012246.1|/3.6358e-133/ribosomal 60S subunit protein L2B [Saccharomyces cerevisiae S288c]
853981	1848	202	728	10.04	38.53	1.94022	Up	6.17e-77	3.57e-76	GEX2	Saccharomyces cerevisiae S288c glutathione exchanger (GEX2), partial mRNA	K08197|1|7e-159|561|kaf:KAFR_0I01560|MFS transporter, SIT family, siderophore-iron:H+ symporter	-	-	-	gi|6322959|ref|NP_013032.1|/0/Gex2p [Saccharomyces cerevisiae S288c]
852495	1665	2934.99	10575	162.31	622.66	1.93969	Up	0	0	PGI1	Saccharomyces cerevisiae S288c glucose-6-phosphate isomerase (PGI1), partial mRNA	K01810|1|0.0|1049|sce:YBR196C|glucose-6-phosphate isomerase [EC:5.3.1.9]	GO:0044424	GO:0016861//intramolecular oxidoreductase activity, interconverting aldoses and ketoses	GO:0006007//glucose catabolic process	gi|6319673|ref|NP_009755.1|/0/glucose-6-phosphate isomerase [Saccharomyces cerevisiae S288c]
851028	2655	75	270	2.58	9.89	1.9386	Up	1.51e-29	4.24e-29	EST2	Saccharomyces cerevisiae S288c Est2p (EST2), partial mRNA	K11126|1|0.0|1677|sce:YLR318W|telomerase reverse transcriptase [EC:2.7.7.49]	GO:0043231//intracellular membrane-bounded organelle	GO:0003676//nucleic acid binding;GO:0003720//telomerase activity	GO:0006260//DNA replication	gi|330443678|ref|NP_013422.2|/0/Est2p [Saccharomyces cerevisiae S288c]
1466473	183	15	54	9.22	35.34	1.93846	Up	5.34e-07	8.16e-07	YOL164W-A	Saccharomyces cerevisiae S288c hypothetical protein partial mRNA	-	-	-	-	gi|110288078|sp|Q3E7A5.1|YO16W_YEAST/1.07083e-29/RecName: Full=Uncharacterized protein YOL164W-A
852851	264	15	54	5.94	22.76	1.93797	Up	5.34e-07	8.16e-07	AGA2	Saccharomyces cerevisiae S288c Aga2p (AGA2), partial mRNA	-	-	-	-	gi|398364827|ref|NP_011483.3|/8.53446e-43/Aga2p [Saccharomyces cerevisiae S288c]
850508	864	96	345	10.45	39.98	1.93578	Up	3e-37	9.87e-37	MOB2	Saccharomyces cerevisiae S288c Mob2p (MOB2), partial mRNA	K06685|1|2e-41|170|cci:CC1G_00259|MOB kinase activator 1	-	-	-	gi|14318483|ref|NP_116618.1|/1.98127e-136/Mob2p [Saccharomyces cerevisiae S288c]
853730	888	203	729	21.47	82.09	1.93488	Up	9.05e-77	5.22e-76	PMU1	Saccharomyces cerevisiae S288c putative phosphomutase (PMU1), partial mRNA	-	-	-	-	gi|549713|sp|P36069.1|PMU1_YEAST/1.56602e-168/RecName: Full=Probable phosphoglycerate mutase PMU1; AltName: Full=Phosphomutase homolog 1
855381	678	72.8	261.37	10.22	39.07	1.93467	Up	8.39e-29	2.32e-28	DDI3	Saccharomyces cerevisiae S288c cyanamide hydratase (DDI3), partial mRNA	K06035|1|3e-105|381|sce:YNL335W|cyanamide hydratase [EC:4.2.1.69]	-	-	-	gi|151940827|gb|EDN59211.1|/2.78478e-104/DNA damage-inducible protein [Saccharomyces cerevisiae YJM789]
853653	6156	2765	9924	40.69	155.5	1.93417	Up	0	0	FAS1	Saccharomyces cerevisiae S288c tetrafunctional fatty acid synthase subunit FAS1 (FAS1), partial mRNA	K00668|1|0.0|4025|sce:YKL182W|fatty acid synthase subunit beta, fungi type [EC:2.3.1.86]	GO:0043234//protein complex	-	GO:0006631//fatty acid metabolic process	gi|6322666|ref|NP_012739.1|/0/tetrafunctional fatty acid synthase subunit FAS1 [Saccharomyces cerevisiae S288c]
852352	1863	125	447	6.16	23.47	1.92982	Up	1.52e-47	6.04e-47	ORC2	Saccharomyces cerevisiae S288c origin recognition complex subunit 2 (ORC2), partial mRNA	K02604|1|0.0|1239|sce:YBR060C|origin recognition complex subunit 2	GO:0043234//protein complex;GO:0043231//intracellular membrane-bounded organelle	GO:0003676//nucleic acid binding	GO:0006259//DNA metabolic process	gi|6319534|ref|NP_009616.1|/0/origin recognition complex subunit 2 [Saccharomyces cerevisiae S288c]
855099	3834	93	333	2.21	8.41	1.92806	Up	6.96e-36	2.23e-35	PDS5	Saccharomyces cerevisiae S288c Pds5p (PDS5), partial mRNA	K11267|1|0.0|2298|sce:YMR076C|sister chromatid cohesion protein PDS5	-	-	-	gi|6323722|ref|NP_013793.1|/0/Pds5p [Saccharomyces cerevisiae S288c]
854253	3561	970	3459	24.79	94.1	1.92444	Up	0	0	TCB1	Saccharomyces cerevisiae S288c tricalbin (TCB1), partial mRNA	K01613|1|3e-08|62.4|ssl:SS1G_10475|phosphatidylserine decarboxylase [EC:4.1.1.65];K10591|5|2e-06|56.2|tpf:TPHA_0D01030|E3 ubiquitin-protein ligase NEDD4 [EC:2.3.2.26]	-	-	-	gi|6324660|ref|NP_014729.1|/0/Tcb1p [Saccharomyces cerevisiae S288c]
855549	5247	174	620	3.01	11.41	1.92246	Up	4.72e-65	2.35e-64	APC1	Saccharomyces cerevisiae S288c anaphase promoting complex subunit 1 (APC1), partial mRNA	K03348|1|0.0|3192|sce:YNL172W|anaphase-promoting complex subunit 1	-	-	-	gi|398364519|ref|NP_014227.4|/0/anaphase promoting complex subunit 1 [Saccharomyces cerevisiae S288c]
855931	1389	81	288	5.39	20.42	1.92163	Up	4.86e-31	1.41e-30	COX10	Saccharomyces cerevisiae S288c protoheme IX farnesyltransferase (COX10), partial mRNA	K02257|1|0.0|921|sce:YPL172C|protoheme IX farnesyltransferase [EC:2.5.1.-]	GO:0005740//mitochondrial envelope;GO:0031224//intrinsic component of membrane	GO:0004311//farnesyltranstransferase activity	GO:0006783//heme biosynthetic process	gi|6325085|ref|NP_015153.1|/0/protoheme IX farnesyltransferase [Saccharomyces cerevisiae S288c]
854271	849	189.04	672.08	20.95	79.31	1.92055	Up	3.28e-70	1.75e-69	PIN2	Saccharomyces cerevisiae S288c Pin2p (PIN2), partial mRNA	-	-	-	-	gi|768493077|gb|AJU05276.1|/5.39086e-139/Pin2p [Saccharomyces cerevisiae YJM1418]
850864	459	888.01	3156.32	189.28	716.33	1.9201	Up	0	0	RPS31	Saccharomyces cerevisiae S288c ubiquitin-ribosomal 40S subunit protein S31 fusion protein (RPS31), partial mRNA	K02977|1|8e-65|245|sce:YLR167W|small subunit ribosomal protein S27Ae	GO:0030529//intracellular ribonucleoprotein complex	GO:0005198//structural molecule activity	GO:0010467//gene expression	gi|6323196|ref|NP_013268.1|/6.68521e-64/ubiquitin-ribosomal 40S subunit protein S31 fusion protein [Saccharomyces cerevisiae S288c]
855994	3672	327	1160.98	8.1	30.62	1.91848	Up	1.34e-119	1.11e-118	GDE1	Saccharomyces cerevisiae S288c glycerophosphocholine phosphodiesterase (GDE1), partial mRNA	K18696|1|0.0|2352|sce:YPL110C|glycerophosphodiester phosphodiesterase [EC:3.1.4.46]	-	-	-	gi|6325147|ref|NP_015215.1|/0/Gde1p [Saccharomyces cerevisiae S288c]
852648	843	57	202	6.36	24.02	1.91714	Up	3.66e-22	8.83e-22	SDT1	Saccharomyces cerevisiae S288c nucleotidase (SDT1), partial mRNA	K18551|1|5e-161|566|sce:YGL224C|pyrimidine and pyridine-specific 5'-nucleotidase [EC:3.1.3.-]	-	GO:0003824//catalytic activity	-	gi|6321214|ref|NP_011291.1|/5.46612e-160/Sdt1p [Saccharomyces cerevisiae S288c]
851468	1296	130	461	9.3	35.1	1.91617	Up	1.4e-48	5.66e-48	RAM1	Saccharomyces cerevisiae S288c protein farnesyltransferase (RAM1), partial mRNA	K05954|1|0.0|831|sce:YDL090C|protein farnesyltransferase subunit beta [EC:2.5.1.58]	-	-	-	gi|6320113|ref|NP_010193.1|/0/protein farnesyltransferase [Saccharomyces cerevisiae S288c]
853744	1557	140.95	499	8.35	31.47	1.91413	Up	1.04e-52	4.41e-52	PRR1	Saccharomyces cerevisiae S288c serine/threonine protein kinase PRR1 (PRR1), partial mRNA	K08286|1|0.0|1047|sce:YKL116C|protein-serine/threonine kinase [EC:2.7.11.-]	-	GO:0004672//protein kinase activity;GO:0032559//adenyl ribonucleotide binding	GO:0006464//cellular protein modification process	gi|6322733|ref|NP_012806.1|/0/serine/threonine protein kinase PRR1 [Saccharomyces cerevisiae S288c]
855793	1686	426	1507.98	23.26	87.66	1.91407	Up	2.27e-154	2.32e-153	BIO5	Saccharomyces cerevisiae S288c Bio5p (BIO5), partial mRNA	K19565|1|0.0|1041|sce:YNR056C|8-amino-7-oxononanoate transporter;K19564|4|4e-103|376|dha:DEHA2G24794g|choline transport protein	-	-	-	gi|398365833|ref|NP_014454.3|/0/Bio5p [Saccharomyces cerevisiae S288c]
852578	5751	200	707	3.15	11.86	1.91268	Up	2.38e-73	1.32e-72	RIF1	Saccharomyces cerevisiae S288c DNA-binding protein RIF1 (RIF1), partial mRNA	K11118|1|0.0|3545|sce:YBR275C|RAP1-interacting factor 1	-	-	-	gi|398365841|ref|NP_009834.4|/0/DNA-binding protein RIF1 [Saccharomyces cerevisiae S288c]
856615	1182	263	930	20.68	77.85	1.91246	Up	6.02e-96	4.21e-95	BAT1	Saccharomyces cerevisiae S288c branched-chain-amino-acid transaminase BAT1 (BAT1), partial mRNA	K00826|1|0.0|806|sce:YHR208W|branched-chain amino acid aminotransferase [EC:2.6.1.42]	-	GO:0004084//branched-chain-amino-acid transaminase activity	GO:0008652//cellular amino acid biosynthetic process	gi|398365103|ref|NP_012078.3|/0/branched-chain-amino-acid transaminase BAT1 [Saccharomyces cerevisiae S288c]
851924	2331	100	352.99	3.92	14.75	1.91179	Up	3.26e-37	1.07e-36	UTP4	Saccharomyces cerevisiae S288c Utp4p (UTP4), partial mRNA	K14548|1|0.0|1472|sce:YDR324C|U3 small nucleolar RNA-associated protein 4	-	-	-	gi|398366489|ref|NP_010611.3|/0/Utp4p [Saccharomyces cerevisiae S288c]
853177	2430	192	678	7.22	27.16	1.91141	Up	2.44e-70	1.3e-69	APL6	Saccharomyces cerevisiae S288c Apl6p (APL6), partial mRNA	K12397|1|7e-58|226|fme:FOMMEDRAFT_131430|AP-3 complex subunit beta	GO:0043234//protein complex	-	GO:0015031//protein transport	gi|398366337|ref|NP_011777.3|/0/Apl6p [Saccharomyces cerevisiae S288c]
852472	948	46	162	4.54	17.04	1.90816	Up	5.81e-18	1.27e-17	SWD3	Saccharomyces cerevisiae S288c Swd3p (SWD3), partial mRNA	K14963|1|0.0|652|sce:YBR175W|COMPASS component SWD3	-	-	-	gi|6319651|ref|NP_009734.1|/0/Swd3p [Saccharomyces cerevisiae S288c]
854247	2199	147	517.83	6.12	22.96	1.90752	Up	7.87e-54	3.38e-53	DIA2	Saccharomyces cerevisiae S288c DNA-binding SCF ubiquitin ligase subunit DIA2 (DIA2), partial mRNA	K15068|1|0.0|1447|sce:YOR080W|protein DIA2	-	-	-	gi|2104892|emb|CAA94565.1|/0/YOR29-31 [Saccharomyces cerevisiae]
853097	1185	219	771	17.17	64.37	1.9065	Up	1.69e-79	1e-78	TYS1	Saccharomyces cerevisiae S288c tyrosine--tRNA ligase TYS1 (TYS1), partial mRNA	K01866|1|0.0|753|sce:YGR185C|tyrosyl-tRNA synthetase [EC:6.1.1.1]	GO:0044424	GO:0004812//aminoacyl-tRNA ligase activity;GO:0032559//adenyl ribonucleotide binding	GO:0006418//tRNA aminoacylation for protein translation	gi|398366063|ref|NP_011701.3|/0/tyrosine--tRNA ligase TYS1 [Saccharomyces cerevisiae S288c]
854421	633	1494	5234	225.56	841.35	1.89919	Up	0	0	SRL1	Saccharomyces cerevisiae S288c Srl1p (SRL1), partial mRNA	-	-	-	-	gi|74645000|sp|Q08681.1|YO248_YEAST/4.1145e-24/RecName: Full=Putative uncharacterized protein YOR248W
853214	1746	30	104.99	1.58	5.89	1.89834	Up	7.26e-12	1.32e-11	IMA5	Saccharomyces cerevisiae S288c oligo-1,6-glucosidase IMA5 (IMA5), partial mRNA	K01182|1|0.0|1234|sce:YJL216C|oligo-1,6-glucosidase [EC:3.2.1.10]	-	-	-	gi|6322245|ref|NP_012319.1|/0/oligo-1,6-glucosidase IMA5 [Saccharomyces cerevisiae S288c]
853336	1152	49	171	3.96	14.7	1.89224	Up	1.02e-18	2.27e-18	PRM10	Saccharomyces cerevisiae S288c pheromone-regulated protein PRM10 (PRM10), partial mRNA	-	-	-	-	gi|334350819|sp|A6ZQL9.1|PRM10_YEAS7/0/RecName: Full=Pheromone-regulated membrane protein 10
852616	2010	124	432	5.66	20.99	1.89083	Up	7.85e-45	2.98e-44	MTO1	Saccharomyces cerevisiae S288c tRNA modification protein MTO1 (MTO1), partial mRNA	K03495|1|0.0|1243|sce:YGL236C|tRNA uridine 5-carboxymethylaminomethyl modification enzyme	GO:0044424	GO:0050662//coenzyme binding	GO:0002097	gi|50593214|ref|NP_011278.2|/0/tRNA modification protein MTO1 [Saccharomyces cerevisiae S288c]
853935	1278	253	879.99	18.35	67.97	1.88912	Up	3.58e-89	2.32e-88	KTR2	Saccharomyces cerevisiae S288c mannosyltransferase KTR2 (KTR2), partial mRNA	K03854|1|0.0|894|sce:YKR061W|mannosyltransferase [EC:2.4.1.-]	GO:0044464	GO:0000026//alpha-1,2-mannosyltransferase activity	GO:0006464//cellular protein modification process	gi|398365275|ref|NP_012987.3|/0/mannosyltransferase KTR2 [Saccharomyces cerevisiae S288c]
853249	393	212	737	53.55	198.23	1.88822	Up	4.19e-75	2.36e-74	RPS22A	Saccharomyces cerevisiae S288c ribosomal 40S subunit protein S22A (RPS22A), partial mRNA	K02957|1|2e-69|260|sce:YJL190C|small subunit ribosomal protein S15Ae	GO:0030529//intracellular ribonucleoprotein complex	GO:0005198//structural molecule activity	GO:0010467//gene expression	gi|6322271|ref|NP_012345.1|/2.61473e-68/ribosomal 40S subunit protein S22A [Saccharomyces cerevisiae S288c]
854293	717	124	431	16.41	60.73	1.88783	Up	1.26e-44	4.75e-44	IAH1	Saccharomyces cerevisiae S288c isoamyl acetate-hydrolyzing esterase (IAH1), partial mRNA	-	-	GO:0016787//hydrolase activity	GO:0044238//primary metabolic process	gi|398365271|ref|NP_014769.3|/4.04146e-136/isoamyl acetate-hydrolyzing esterase [Saccharomyces cerevisiae S288c]
855512	1842	1787.79	6210.13	89.17	329.81	1.887	Up	0	0	SSB2	Saccharomyces cerevisiae S288c Hsp70 family ATPase SSB2 (SSB2), partial mRNA	K03283|1|0.0|1047|sce:YNL209W|heat shock 70kDa protein 1/8	GO:0044424	GO:0032559//adenyl ribonucleotide binding	GO:0010467//gene expression;GO:0050896//response to stimulus	gi|6324120|ref|NP_014190.1|/0/Hsp70 family ATPase SSB2 [Saccharomyces cerevisiae S288c]
854576	495	60.84	211.21	11.95	44.17	1.88606	Up	6.5e-23	1.6e-22	PAU21	Saccharomyces cerevisiae S288c seripauperin PAU21 (PAU21), partial mRNA	-	-	-	GO:0050896//response to stimulus	gi|6324973|ref|NP_015041.1|/1.70581e-74/seripauperin PAU22 [Saccharomyces cerevisiae S288c]
855847	495	60.84	211.21	11.95	44.17	1.88606	Up	6.5e-23	1.6e-22	PAU22	Saccharomyces cerevisiae S288c seripauperin PAU22 (PAU22), partial mRNA	-	-	-	GO:0050896//response to stimulus	gi|6324973|ref|NP_015041.1|/1.70581e-74/seripauperin PAU22 [Saccharomyces cerevisiae S288c]
855357	2439	252	874.96	9.45	34.92	1.88567	Up	1.62e-88	1.05e-87	NIP1	Saccharomyces cerevisiae S288c translation initiation factor eIF3 core subunit c (NIP1), partial mRNA	K03252|1|0.0|1410|sce:YMR309C|translation initiation factor 3 subunit C	-	-	-	gi|6323969|ref|NP_014040.1|/0/translation initiation factor eIF3 core subunit c [Saccharomyces cerevisiae S288c]
855131	1710	13761	47738	740.54	2735.23	1.88501	Up	0	0	PGM2	Saccharomyces cerevisiae S288c phosphoglucomutase PGM2 (PGM2), partial mRNA	K01835|1|0.0|1102|sce:YMR105C|phosphoglucomutase [EC:5.4.2.2]	-	GO:0046872//metal ion binding;GO:0016866//intramolecular transferase activity	GO:0044238//primary metabolic process	gi|767218265|gb|AJS96867.1|/0/Pgm2p [Saccharomyces cerevisiae YJM1463]
855845	5664	3249	11249	51.99	191.67	1.88232	Up	0	0	FAS2	Saccharomyces cerevisiae S288c trifunctional fatty acid synthase subunit FAS2 (FAS2), partial mRNA	K00667|1|0.0|3234|sce:YPL231W|fatty acid synthase subunit alpha, fungi type [EC:2.3.1.86]	-	-	-	gi|6325025|ref|NP_015093.1|/0/trifunctional fatty acid synthase subunit FAS2 [Saccharomyces cerevisiae S288c]
850589	3513	171	592	4.43	16.33	1.88215	Up	2.04e-60	9.54e-60	SMC2	Saccharomyces cerevisiae S288c condensin subunit SMC2 (SMC2), partial mRNA	K06674|1|0.0|2065|sce:YFR031C|structural maintenance of chromosome 2	GO:0043232	GO:0032559//adenyl ribonucleotide binding	GO:0006996//organelle organization	gi|14318554|ref|NP_116687.1|/0/condensin subunit SMC2 [Saccharomyces cerevisiae S288c]
855155	2586	220	760	7.77	28.58	1.87902	Up	6.81e-77	3.94e-76	STO1	Saccharomyces cerevisiae S288c Sto1p (STO1), partial mRNA	K12882|1|0.0|1653|sce:YMR125W|nuclear cap-binding protein subunit 1	-	-	GO:0044260	gi|6579194|ref|NP_013844.2|/0/Sto1p [Saccharomyces cerevisiae S288c]
851575	1089	723.21	2498.41	61.88	227.61	1.87902	Up	1.91e-248	2.93e-247	RPL4B	Saccharomyces cerevisiae S288c ribosomal 60S subunit protein L4B (RPL4B), partial mRNA	K02930|1|1e-177|622|sce:YDR012W|large subunit ribosomal protein L4e	GO:0030529//intracellular ribonucleoprotein complex	GO:0005198//structural molecule activity	GO:0010467//gene expression	gi|398364991|ref|NP_010295.3|/1.27552e-176/ribosomal 60S subunit protein L4B [Saccharomyces cerevisiae S288c]
856183	1701	136	469	7.36	27.02	1.87625	Up	4.98e-48	1.99e-47	MED1	Saccharomyces cerevisiae S288c Med1p (MED1), partial mRNA	K15145|1|0.0|972|sce:YPR070W|mediator of RNA polymerase II transcription subunit 1, fungi type	GO:0043234//protein complex	-	GO:0006355//regulation of transcription, DNA-templated	gi|768887171|gb|AJW15260.1|/0/Med1p [Saccharomyces cerevisiae YJM1252]
854543	2292	376	1296	15.01	55.1	1.87613	Up	1.6e-129	1.41e-128	PRT1	Saccharomyces cerevisiae S288c translation initiation factor eIF3 core subunit b (PRT1), partial mRNA	K03253|1|0.0|1521|sce:YOR361C|translation initiation factor 3 subunit B	GO:0044424	GO:0008135//translation factor activity, RNA binding	GO:0006412//translation	gi|398366379|ref|NP_015006.3|/0/translation initiation factor eIF3 core subunit b [Saccharomyces cerevisiae S288c]
854007	1821	128	441	6.46	23.7	1.87528	Up	3.21e-45	1.23e-44	ENB1	Saccharomyces cerevisiae S288c Enb1p (ENB1), partial mRNA	K08197|1|0.0|1141|sce:YOL158C|MFS transporter, SIT family, siderophore-iron:H+ symporter	-	-	-	gi|6324415|ref|NP_014484.1|/0/Enb1p [Saccharomyces cerevisiae S288c]
856868	360	191.96	661.23	53.44	195.99	1.87479	Up	3.13e-67	1.6e-66	RPS26B	Saccharomyces cerevisiae S288c ribosomal 40S subunit protein S26B (RPS26B), partial mRNA	K02976|1|4e-64|242|sce:YER131W|small subunit ribosomal protein S26e	GO:0030529//intracellular ribonucleoprotein complex	GO:0005198//structural molecule activity	GO:0010467//gene expression	gi|919303998|gb|KOH51059.1|/5.61849e-63/RPS26Bp Protein component of the small (40S) ribosomal subunit [Saccharomyces sp. 'boulardii']
850525	354	23	79	6.52	23.86	1.87165	Up	2.93e-09	4.92e-09	YFL019C	Saccharomyces cerevisiae S288c hypothetical protein partial mRNA	-	-	-	-	gi|1175929|sp|P43576.1|YFB9_YEAST/5.28735e-61/RecName: Full=Putative uncharacterized protein YFL019C
854352	816	67	230	7.74	28.29	1.86989	Up	2.93e-24	7.39e-24	DCI1	Saccharomyces cerevisiae S288c putative dodecenoyl-CoA isomerase DCI1 (DCI1), partial mRNA	K13239|1|1e-76|286|ncs:NCAS_0F00380|peroxisomal 3,2-trans-enoyl-CoA isomerase [EC:5.3.3.8]	-	-	-	gi|74583733|sp|Q08558.1|DCI1_YEAST/3.129e-141/RecName: Full=Delta(3,5)-Delta(2,4)-dienoyl-CoA isomerase
854648	615	49	168	7.63	27.85	1.86792	Up	4.21e-18	9.22e-18	AIM20	Saccharomyces cerevisiae S288c Aim20p (AIM20), partial mRNA	-	GO:0031224//intrinsic component of membrane;GO:0031090//organelle membrane;GO:0043231//intracellular membrane-bounded organelle	-	GO:0009987//cellular process	gi|398364219|ref|NP_012108.3|/3.92157e-85/Aim20p [Saccharomyces cerevisiae S288c]
852591	1452	112	384	7.13	26.01	1.86709	Up	2.15e-39	7.36e-39	APM3	Saccharomyces cerevisiae S288c Apm3p (APM3), partial mRNA	K12398|1|4e-12|73.6|cgi:CGB_A2440W|AP-3 complex subunit mu	GO:0030119//AP-type membrane coat adaptor complex	-	GO:0015031//protein transport	gi|398365907|ref|NP_009847.4|/0/Apm3p [Saccharomyces cerevisiae S288c]
851054	1434	10	34	0.64	2.33	1.86419	Up	0.000121004	0.000166893	SPO77	Saccharomyces cerevisiae S288c Spo77p (SPO77), partial mRNA	-	-	-	-	gi|6323373|ref|NP_013445.1|/0/Spo77p [Saccharomyces cerevisiae S288c]
853296	885	167	570	17.73	64.41	1.86109	Up	2.15e-57	9.68e-57	SFH5	Saccharomyces cerevisiae S288c Sfh5p (SFH5), partial mRNA	K19996|1|1e-173|609|sce:YJL145W|phosphatidylinositol transfer protein SFH5	-	-	-	gi|6322316|ref|NP_012390.1|/1.04153e-172/Sfh5p [Saccharomyces cerevisiae S288c]
855577	117	10	34	11.19	40.5	1.85571	Up	0.000121004	0.000166855	MFA2	Saccharomyces cerevisiae S288c mating pheromone a (MFA2), partial mRNA	K11235|1|2e-15|81.3|sce:YNL145W|mating pheromone A-factor	-	-	-	gi|6324184|ref|NP_014254.1|/2.19112e-14/Mfa2p [Saccharomyces cerevisiae S288c]
853427	1200	914	3107	70.75	256.05	1.85562	Up	2.97e-303	5.31e-302	RNR2	Saccharomyces cerevisiae S288c ribonucleotide-diphosphate reductase subunit RNR2 (RNR2), partial mRNA	K10808|1|0.0|768|sce:YJL026W|ribonucleoside-diphosphate reductase subunit M2 [EC:1.17.4.1]	-	GO:0046872//metal ion binding;GO:0016728	GO:0009132//nucleoside diphosphate metabolic process	gi|6322434|ref|NP_012508.1|/0/ribonucleotide-diphosphate reductase subunit RNR2 [Saccharomyces cerevisiae S288c]
851101	399	13	44	3.23	11.64	1.84948	Up	1.21e-05	1.74e-05	SWC7	Saccharomyces cerevisiae S288c Swc7p (SWC7), partial mRNA	K11683|1|2e-60|230|sce:YLR385C|SWR1-complex protein 7	-	-	-	gi|151940906|gb|EDN59288.1|/2.20623e-59/swr complex subunit [Saccharomyces cerevisiae YJM789]
854891	1257	44	149	3.25	11.71	1.84923	Up	5.01e-16	1.03e-15	YML083C	Saccharomyces cerevisiae S288c hypothetical protein partial mRNA	-	-	-	-	gi|51012615|gb|AAT92601.1|/0/YML083C [Saccharomyces cerevisiae]
856610	786	750.58	2537.59	90.19	324.64	1.8478	Up	1.07e-246	1.62e-245	RPS4B	Saccharomyces cerevisiae S288c ribosomal 40S subunit protein S4B (RPS4B), partial mRNA	K02987|1|2e-139|494|sce:YJR145C|small subunit ribosomal protein S4e	GO:0030529//intracellular ribonucleoprotein complex	GO:0003676//nucleic acid binding;GO:0005198//structural molecule activity	GO:0010467//gene expression	gi|6321997|ref|NP_012073.1|/2.3259e-138/ribosomal 40S subunit protein S4B [Saccharomyces cerevisiae S288c]
852316	1578	59	199	3.45	12.38	1.84334	Up	7.91e-21	1.85e-20	YPK3	Saccharomyces cerevisiae S288c putative protein kinase YPK3 (YPK3), partial mRNA	K08286|1|0.0|1001|sce:YBR028C|protein-serine/threonine kinase [EC:2.7.11.-];K00924|4|9e-79|295|spo:SPCC4G3.08|	-	-	-	gi|585347|sp|P38070.1|YPK3_YEAST/0/RecName: Full=AGC kinase YPK3
853983	1494	105	353	6.49	23.22	1.83908	Up	1.27e-35	4.04e-35	BSC6	Saccharomyces cerevisiae S288c Bsc6p (BSC6), partial mRNA	-	-	-	GO:0006810//transport	gi|6324435|ref|NP_014504.1|/0/Bsc6p [Saccharomyces cerevisiae S288c]
850297	3291	135	454	3.74	13.38	1.83897	Up	2.34e-45	8.99e-45	MRC1	Saccharomyces cerevisiae S288c chromatin-modulating protein MRC1 (MRC1), partial mRNA	K11272|1|0.0|1802|sce:YCL061C|mediator of replication checkpoint protein 1	-	-	-	gi|10383754|ref|NP_009871.2|/0/chromatin-modulating protein MRC1 [Saccharomyces cerevisiae S288c]
850885	2088	272	913	11.94	42.67	1.83742	Up	2.85e-89	1.85e-88	MDL1	Saccharomyces cerevisiae S288c ATP-binding cassette permease MDL1 (MDL1), partial mRNA	K02021|1|0.0|1225|sce:YLR188W|putative ABC transport system ATP-binding protein	-	-	-	gi|6323217|ref|NP_013289.1|/0/ATP-binding cassette permease MDL1 [Saccharomyces cerevisiae S288c]
853014	1431	223	746	14.4	51.3	1.83289	Up	5.21e-73	2.86e-72	YGR117C	Saccharomyces cerevisiae S288c hypothetical protein partial mRNA	-	-	-	-	gi|1723702|sp|P53270.1|YG32_YEAST/0/RecName: Full=Uncharacterized protein YGR117C
856332	717	165.9	554.86	21.95	78.18	1.83258	Up	7e-55	3.05e-54	YPR202W	Saccharomyces cerevisiae S288c hypothetical protein partial mRNA	-	-	-	-	gi|6325460|ref|NP_015528.1|/6.89369e-136/hypothetical protein YPR202W [Saccharomyces cerevisiae S288c]
852318	1659	165	552	9.16	32.62	1.83234	Up	1.76e-54	7.62e-54	RKM3	Saccharomyces cerevisiae S288c protein-lysine N-methyltransferase (RKM3), partial mRNA	K05302|1|4e-06|53.9|mrr:Moror_16491|N-lysine methyltransferase SETD6 [EC:2.1.1.-]	-	-	-	gi|6319504|ref|NP_009586.1|/0/Rkm3p [Saccharomyces cerevisiae S288c]
856717	678	261	872	36.64	130.34	1.83079	Up	6.39e-85	3.98e-84	IRC22	Saccharomyces cerevisiae S288c Irc22p (IRC22), partial mRNA	-	GO:0031224//intrinsic component of membrane;GO:0031090//organelle membrane;GO:0043231//intracellular membrane-bounded organelle	-	-	gi|6320836|ref|NP_010915.1|/9.85874e-118/Irc22p [Saccharomyces cerevisiae S288c]
852206	603	768.74	2565.85	122.21	434.3	1.82933	Up	5.42e-246	8.19e-245	RPS8A	Saccharomyces cerevisiae S288c ribosomal 40S subunit protein S8A (RPS8A), partial mRNA	K02995|1|2e-91|335|sce:YER102W|small subunit ribosomal protein S8e	GO:0030529//intracellular ribonucleoprotein complex	GO:0005198//structural molecule activity	GO:0010467//gene expression	gi|6319399|ref|NP_009481.1|/1.75101e-90/ribosomal 40S subunit protein S8A [Saccharomyces cerevisiae S288c]
856402	1341	107	357	7.39	26.24	1.82812	Up	1.01e-35	3.21e-35	DIA4	Saccharomyces cerevisiae S288c putative serine--tRNA ligase DIA4 (DIA4), partial mRNA	K01875|1|0.0|860|sce:YHR011W|seryl-tRNA synthetase [EC:6.1.1.11]	GO:0044424	GO:0004812//aminoacyl-tRNA ligase activity;GO:0032559//adenyl ribonucleotide binding	GO:0006418//tRNA aminoacylation for protein translation	gi|768507762|gb|AJU20871.1|/0/Dia4p [Saccharomyces cerevisiae YJM1439]
852216	3336	93	310	2.54	9.01	1.8267	Up	3.35e-31	9.76e-31	KIP1	Saccharomyces cerevisiae S288c Kip1p (KIP1), partial mRNA	K10398|1|0.0|2118|sce:YBL063W|kinesin family member 11	-	-	-	gi|6319408|ref|NP_009490.1|/0/Kip1p [Saccharomyces cerevisiae S288c]
854203	2628	89	296	3.09	10.95	1.82525	Up	8.54e-30	2.41e-29	HIR2	Saccharomyces cerevisiae S288c Hir2p (HIR2), partial mRNA	K11293|1|0.0|1751|sce:YOR038C|protein HIRA/HIR1	-	-	-	gi|6324612|ref|NP_014681.1|/0/Hir2p [Saccharomyces cerevisiae S288c]
850491	1776	353	1175	18.28	64.77	1.82506	Up	2.48e-113	1.98e-112	DAK2	Saccharomyces cerevisiae S288c dihydroxyacetone kinase (DAK2), partial mRNA	K00863|1|0.0|1118|sce:YFL053W|triose/dihydroxyacetone kinase / FAD-AMP lyase (cyclizing) [EC:2.7.1.28 2.7.1.29 4.6.1.15]	-	-	-	gi|14318466|ref|NP_116602.1|/0/Dak2p [Saccharomyces cerevisiae S288c]
851153	1662	235	782	13.02	46.13	1.82498	Up	5.14e-76	2.93e-75	CNA1	Saccharomyces cerevisiae S288c calcineurin catalytic subunit A (CNA1), partial mRNA	K04348|1|0.0|1115|sce:YLR433C|serine/threonine-protein phosphatase 2B catalytic subunit [EC:3.1.3.16]	-	GO:0016791//phosphatase activity	-	gi|6323465|ref|NP_013537.1|/0/calcineurin catalytic subunit A [Saccharomyces cerevisiae S288c]
851440	2658	237.96	791	8.17	28.93	1.82416	Up	4.09e-77	2.37e-76	CYK3	Saccharomyces cerevisiae S288c Cyk3p (CYK3), partial mRNA	-	-	-	-	gi|6320086|ref|NP_010166.1|/0/Cyk3p [Saccharomyces cerevisiae S288c]
853372	1938	95	316	4.5	15.93	1.82375	Up	1.05e-31	3.09e-31	JEM1	Saccharomyces cerevisiae S288c Jem1p (JEM1), partial mRNA	K09523|1|0.0|1209|sce:YJL073W|DnaJ homolog subfamily C member 3	-	-	-	gi|398364465|ref|NP_012462.3|/0/Jem1p [Saccharomyces cerevisiae S288c]
855415	561	31.9	106.09	5.48	19.39	1.82307	Up	6.48e-12	1.18e-11	RPL18B	Saccharomyces cerevisiae S288c ribosomal 60S subunit protein L18B (RPL18B), partial mRNA	K02883|1|2e-84|311|sce:YOL120C|large subunit ribosomal protein L18e	GO:0030529//intracellular ribonucleoprotein complex	GO:0005198//structural molecule activity	GO:0010467//gene expression	gi|6324028|ref|NP_014098.1|/1.70919e-83/ribosomal 60S subunit protein L18B [Saccharomyces cerevisiae S288c]
854519	4995	362	1200	6.57	23.21	1.82078	Up	3.46e-115	2.79e-114	RPA190	Saccharomyces cerevisiae S288c DNA-directed RNA polymerase I core subunit RPA190 (RPA190), partial mRNA	K02999|1|0.0|3151|sce:YOR341W|DNA-directed RNA polymerase I subunit RPA1 [EC:2.7.7.6]	GO:0043231//intracellular membrane-bounded organelle	GO:0034062//RNA polymerase activity;GO:0046914//transition metal ion binding;GO:0003676//nucleic acid binding	GO:0010467//gene expression	gi|398366307|ref|NP_014986.3|/0/DNA-directed RNA polymerase I core subunit RPA190 [Saccharomyces cerevisiae S288c]
852489	483	456.99	1514.66	92.17	325.27	1.81927	Up	4.44e-145	4.26e-144	RPL21A	Saccharomyces cerevisiae S288c ribosomal 60S subunit protein L21A (RPL21A), partial mRNA	K02889|1|3e-77|287|sce:YBR191W|large subunit ribosomal protein L21e	GO:0030529//intracellular ribonucleoprotein complex	GO:0005198//structural molecule activity	GO:0010467//gene expression	gi|6319668|ref|NP_009750.1|/2.21273e-76/ribosomal 60S subunit protein L21A [Saccharomyces cerevisiae S288c]
856576	1893	208	689	10.09	35.59	1.81855	Up	7.38e-67	3.76e-66	ATG7	Saccharomyces cerevisiae S288c Atg7p (ATG7), partial mRNA	K08337|1|0.0|1266|sce:YHR171W|ubiquitin-like modifier-activating enzyme ATG7	-	-	-	gi|6321965|ref|NP_012041.1|/0/Atg7p [Saccharomyces cerevisiae S288c]
856263	2190	46	152	1.92	6.77	1.81805	Up	6.27e-16	1.28e-15	KAR3	Saccharomyces cerevisiae S288c Kar3p (KAR3), partial mRNA	K10405|1|0.0|1235|sce:YPR141C|kinesin family member C1	GO:0015630//microtubule cytoskeleton	GO:0003774//motor activity;GO:0032559//adenyl ribonucleotide binding	GO:0007017//microtubule-based process	gi|6325399|ref|NP_015467.1|/0/Kar3p [Saccharomyces cerevisiae S288c]
854138	3006	248	820	7.52	26.48	1.8161	Up	4.48e-79	2.64e-78	DIS3	Saccharomyces cerevisiae S288c exosome catalytic subunit DIS3 (DIS3), partial mRNA	K12585|1|0.0|1934|sce:YOL021C|exosome complex exonuclease DIS3/RRP44 [EC:3.1.13.-]	-	GO:0003676//nucleic acid binding;GO:0004518//nuclease activity	-	gi|6324552|ref|NP_014621.1|/0/exosome catalytic subunit DIS3 [Saccharomyces cerevisiae S288c]
852838	891	232	767	24.45	86.07	1.81568	Up	4.53e-74	2.53e-73	RNA15	Saccharomyces cerevisiae S288c Rna15p (RNA15), partial mRNA	K14407|1|4e-131|468|sce:YGL044C|cleavage stimulation factor subunit 2	-	GO:0005488//binding	-	gi|6321394|ref|NP_011471.1|/3.79415e-130/Rna15p [Saccharomyces cerevisiae S288c]
851424	2448	526	1738	19.64	69.11	1.8151	Up	2.22e-165	2.43e-164	CDC53	Saccharomyces cerevisiae S288c cullin CDC53 (CDC53), partial mRNA	K03347|1|0.0|1625|sce:YDL132W|cullin 1	GO:0000151//ubiquitin ligase complex	GO:0019899//enzyme binding	GO:0019941//modification-dependent protein catabolic process	gi|6320070|ref|NP_010150.1|/0/cullin CDC53 [Saccharomyces cerevisiae S288c]
851814	1881	138	456	6.74	23.71	1.81468	Up	1.03e-44	3.92e-44	PCF11	Saccharomyces cerevisiae S288c Pcf11p (PCF11), partial mRNA	K14400|1|0.0|1185|sce:YDR228C|pre-mRNA cleavage complex 2 protein Pcf11	-	-	-	gi|398366197|ref|NP_010514.3|/0/Pcf11p [Saccharomyces cerevisiae S288c]
854292	702	208	687	28.15	98.98	1.814	Up	1.84e-66	9.34e-66	CAT5	Saccharomyces cerevisiae S288c putative monooxygenase CAT5 (CAT5), partial mRNA	K06134|1|8e-133|473|sce:YOR125C|ubiquinone biosynthesis monooxygenase Coq7 [EC:1.14.13.-]	-	GO:0046872//metal ion binding;GO:0003824//catalytic activity	GO:0006743//ubiquinone metabolic process;GO:0043170	gi|82658569|sp|P41735.2|COQ7_YEAST/7.52224e-132/RecName: Full=5-demethoxyubiquinone hydroxylase, mitochondrial; Short=DMQ hydroxylase; AltName: Full=Catabolite repression protein 5; AltName: Full=Ubiquinone biosynthesis monooxygenase COQ7; Flags: Precursor
851721	1833	200	660	10.03	35.23	1.81248	Up	7.39e-64	3.61e-63	SAN1	Saccharomyces cerevisiae S288c ubiquitin-protein ligase SAN1 (SAN1), partial mRNA	K19720|1|5e-07|57.0|abv:AGABI2DRAFT119782|collagen, type III, alpha;K19719|2|5e-07|57.0|abp:AGABI1DRAFT128802|collagen, type II, alpha;K10601|3|8e-06|53.1|ndi:NDAI_0C02770|E3 ubiquitin-protein ligase synoviolin [EC:2.3.2.27]	-	-	-	gi|398365819|ref|NP_010427.3|/0/ubiquitin-protein ligase SAN1 [Saccharomyces cerevisiae S288c]
853952	1092	64	211	5.46	19.17	1.81188	Up	1.73e-21	4.1e-21	MSA2	Saccharomyces cerevisiae S288c Msa2p (MSA2), partial mRNA	-	-	-	-	gi|6322930|ref|NP_013003.1|/2.85409e-176/Msa2p [Saccharomyces cerevisiae S288c]
852990	4893	150	494	2.78	9.75	1.81032	Up	3.99e-48	1.6e-47	ESP1	Saccharomyces cerevisiae S288c separase (ESP1), partial mRNA	K02365|1|0.0|3082|sce:YGR098C|separase [EC:3.4.22.49]	-	-	-	gi|398365661|ref|NP_011612.3|/0/separase [Saccharomyces cerevisiae S288c]
850935	1971	91	300	4.24	14.87	1.81027	Up	6.71e-30	1.9e-29	TOP3	Saccharomyces cerevisiae S288c DNA topoisomerase 3 (TOP3), partial mRNA	K03165|1|0.0|1333|sce:YLR234W|DNA topoisomerase III [EC:5.99.1.2]	GO:0043232	GO:0003916//DNA topoisomerase activity	GO:0006261//DNA-dependent DNA replication	gi|6323263|ref|NP_013335.1|/0/DNA topoisomerase 3 [Saccharomyces cerevisiae S288c]
856240	3627	515	1694.99	12.92	45.27	1.80895	Up	1.91e-160	2.04e-159	AXL1	Saccharomyces cerevisiae S288c Axl1p (AXL1), partial mRNA	K01422|1|0.0|2349|sce:YPR122W|protease AXL1 [EC:3.4.24.-]	-	GO:0046914//transition metal ion binding;GO:0004175//endopeptidase activity	GO:0019538//protein metabolic process	gi|6325379|ref|NP_015447.1|/0/Axl1p [Saccharomyces cerevisiae S288c]
854429	837	24	79	2.7	9.46	1.80888	Up	6.63e-09	1.1e-08	OSW1	Saccharomyces cerevisiae S288c Osw1p (OSW1), partial mRNA	-	-	-	-	gi|398365959|ref|NP_014898.3|/1.47528e-141/Osw1p [Saccharomyces cerevisiae S288c]
856470	2196	347	1141	14.47	50.66	1.80778	Up	1.19e-108	9.04e-108	ERG7	Saccharomyces cerevisiae S288c lanosterol synthase ERG7 (ERG7), partial mRNA	K01852|1|0.0|1491|sce:YHR072W|lanosterol synthase [EC:5.4.99.7]	-	GO:0016853//isomerase activity	-	gi|330443583|ref|NP_011939.2|/0/lanosterol synthase ERG7 [Saccharomyces cerevisiae S288c]
850408	333	32	105.23	9.72	34.03	1.80778	Up	2.32e-11	4.16e-11	YCR041W	Saccharomyces cerevisiae S288c hypothetical protein partial mRNA	-	-	-	-	gi|586579|sp|P37265.1|YCR41_YEAST/3.16196e-50/RecName: Full=Uncharacterized protein YCR041W
851671	3729	118	388	2.88	10.08	1.80735	Up	4.31e-38	1.43e-37	MSH6	Saccharomyces cerevisiae S288c mismatch repair ATPase MSH6 (MSH6), partial mRNA	K08737|1|0.0|2318|sce:YDR097C|DNA mismatch repair protein MSH6	-	-	-	gi|398365559|ref|NP_010382.3|/0/mismatch repair ATPase MSH6 [Saccharomyces cerevisiae S288c]
850737	759	715	2345.54	89.12	311.29	1.80444	Up	1.26e-220	1.74e-219	RPS0B	Saccharomyces cerevisiae S288c ribosomal 40S subunit protein S0B (RPS0B), partial mRNA	K02998|1|9e-122|436|sce:YLR048W|small subunit ribosomal protein SAe	GO:0030529//intracellular ribonucleoprotein complex	GO:0005198//structural molecule activity	GO:0010467//gene expression	gi|6323077|ref|NP_013149.1|/9.13775e-121/ribosomal 40S subunit protein S0B [Saccharomyces cerevisiae S288c]
855942	1902	89	292	4.3	15.01	1.80352	Up	5.35e-29	1.49e-28	BEM4	Saccharomyces cerevisiae S288c Bem4p (BEM4), partial mRNA	-	-	-	-	gi|6325096|ref|NP_015164.1|/0/Bem4p [Saccharomyces cerevisiae S288c]
853196	1161	2369	7762	189.73	661.87	1.8026	Up	0	0	SCW4	Saccharomyces cerevisiae S288c putative family 17 glucosidase (SCW4), partial mRNA	K01210|1|3e-96|352|pic:PICST_89695|glucan 1,3-beta-glucosidase [EC:3.2.1.58];K00654|3|9e-28|125|val:VDBG_07422|serine palmitoyltransferase [EC:2.3.1.50]	-	GO:0016798//hydrolase activity, acting on glycosyl bonds;GO:0043167//ion binding	GO:0044238//primary metabolic process	gi|1723783|sp|P53334.1|SCW4_YEAST/2.57588e-146/RecName: Full=Probable family 17 glucosidase SCW4; AltName: Full=Soluble cell wall protein 4; Flags: Precursor
856716	1293	362	1186	25.95	90.51	1.80234	Up	2.06e-112	1.63e-111	WBP1	Saccharomyces cerevisiae S288c dolichyl-diphosphooligosaccharide-protein glycotransferase (WBP1), partial mRNA	K12670|1|0.0|849|sce:YEL002C|oligosaccharyltransferase complex subunit beta	GO:0031090//organelle membrane	GO:0004576//oligosaccharyl transferase activity	GO:0006487//protein N-linked glycosylation	gi|398364295|ref|NP_010914.3|/0/dolichyl-diphosphooligosaccharide-protein glycotransferase [Saccharomyces cerevisiae S288c]
853113	2280	268	877	10.76	37.48	1.80044	Up	1.69e-83	1.04e-82	PMT6	Saccharomyces cerevisiae S288c dolichyl-phosphate-mannose-protein mannosyltransferase PMT6 (PMT6), partial mRNA	K00728|1|0.0|1566|sce:YGR199W|dolichyl-phosphate-mannose-protein mannosyltransferase [EC:2.4.1.109]	-	-	-	gi|6321638|ref|NP_011715.1|/0/dolichyl-phosphate-mannose-protein mannosyltransferase PMT6 [Saccharomyces cerevisiae S288c]
854698	2091	382	1249	16.74	58.29	1.79995	Up	5.08e-118	4.18e-117	YIL108W	Saccharomyces cerevisiae S288c putative metalloendopeptidase partial mRNA	-	-	-	-	gi|256273713|gb|EEU08639.1|/0/YIL108W-like protein [Saccharomyces cerevisiae JAY291]
854027	1728	141	461	7.51	26.13	1.79882	Up	1.13e-44	4.29e-44	SMF1	Saccharomyces cerevisiae S288c divalent metal ion transporter SMF1 (SMF1), partial mRNA	K12346|1|0.0|1129|sce:YOL122C|metal iron transporter	GO:0044464	-	GO:0051234//establishment of localization	gi|6324450|ref|NP_014519.1|/0/divalent metal ion transporter SMF1 [Saccharomyces cerevisiae S288c]
856325	330	49	160	15.04	52.27	1.79718	Up	1.72e-16	3.57e-16	YPR195C	Saccharomyces cerevisiae S288c hypothetical protein partial mRNA	-	-	-	-	gi|786309|gb|AAB64624.1|/1.85865e-50/P9677.14 [Saccharomyces cerevisiae]
856753	672	202	659	28.63	99.43	1.79615	Up	5.65e-63	2.73e-62	YPT31	Saccharomyces cerevisiae S288c Rab family GTPase YPT31 (YPT31), partial mRNA	K07905|1|7e-114|409|sce:YER031C|Ras-related protein Rab-11B	-	GO:0032561//guanyl ribonucleotide binding	GO:0006810//transport;GO:0035556//intracellular signal transduction	gi|768532306|gb|AJU45328.1|/7.15907e-113/Ypt31p [Saccharomyces cerevisiae YJM1615]
850524	369	57.84	188.68	15.67	54.41	1.79587	Up	2.56e-19	5.76e-19	PAU5	Saccharomyces cerevisiae S288c seripauperin PAU5 (PAU5), partial mRNA	-	-	-	GO:0050896//response to stimulus	gi|14318499|ref|NP_116633.1|/1.33255e-48/seripauperin PAU5 [Saccharomyces cerevisiae S288c]
850830	1932	100	326	4.75	16.49	1.79559	Up	5.69e-32	1.68e-31	SLS1	Saccharomyces cerevisiae S288c Sls1p (SLS1), partial mRNA	-	-	-	-	gi|6323168|ref|NP_013240.1|/0/Sls1p [Saccharomyces cerevisiae S288c]
855871	1176	1832	5963	144.79	501.77	1.79306	Up	0	0	USV1	Saccharomyces cerevisiae S288c Usv1p (USV1), partial mRNA	K09468|1|6e-11|69.3|zro:ZYRO0F01012g|zinc finger protein MSN2/4;K11215|4|4e-10|66.6|fme:FOMMEDRAFT_105229|transcription factor STE12;K09467|5|5e-10|66.2|cci:CC1G_02998|zinc-finger protein CreA/MIG	-	-	-	gi|6325026|ref|NP_015094.1|/5.29402e-147/Usv1p [Saccharomyces cerevisiae S288c]
852932	1644	206	670	11.54	39.96	1.79191	Up	8.79e-64	4.28e-63	BUD9	Saccharomyces cerevisiae S288c Bud9p (BUD9), partial mRNA	-	-	-	-	gi|398365315|ref|NP_011555.3|/0/Bud9p [Saccharomyces cerevisiae S288c]
856412	1665	830	2699	45.9	158.92	1.79173	Up	3.24e-251	5.02e-250	DED81	Saccharomyces cerevisiae S288c asparagine--tRNA ligase DED81 (DED81), partial mRNA	K01893|1|0.0|1020|sce:YHR019C|asparaginyl-tRNA synthetase [EC:6.1.1.22]	GO:0044424	GO:0004812//aminoacyl-tRNA ligase activity;GO:0032559//adenyl ribonucleotide binding	GO:0006418//tRNA aminoacylation for protein translation	gi|6321807|ref|NP_011883.1|/0/asparagine--tRNA ligase DED81 [Saccharomyces cerevisiae S288c]
855833	1800	210	682	10.72	37.08	1.79034	Up	8.68e-65	4.29e-64	SRP68	Saccharomyces cerevisiae S288c signal recognition particle subunit SRP68 (SRP68), partial mRNA	K03107|1|0.0|1150|sce:YPL243W|signal recognition particle subunit SRP68	-	-	-	gi|6325013|ref|NP_015081.1|/0/signal recognition particle subunit SRP68 [Saccharomyces cerevisiae S288c]
854268	930	131	425	13.2	45.61	1.78881	Up	5.7e-41	2.02e-40	RAS1	Saccharomyces cerevisiae S288c Ras family GTPase RAS1 (RAS1), partial mRNA	K07827|1|2e-158|558|sce:YOR101W|GTPase Kras	GO:0044464	GO:0032561//guanyl ribonucleotide binding;GO:0017111//nucleoside-triphosphatase activity	GO:0035556//intracellular signal transduction;GO:0009207	gi|6324675|ref|NP_014744.1|/2.30479e-157/Ras family GTPase RAS1 [Saccharomyces cerevisiae S288c]
852361	1860	72	234	3.56	12.3	1.78871	Up	2.58e-23	6.4e-23	TAT1	Saccharomyces cerevisiae S288c amino acid transporter TAT1 (TAT1), partial mRNA	K16261|1|0.0|1120|sce:YBR069C|yeast amino acid transporter	-	-	-	gi|6319543|ref|NP_009625.1|/0/amino acid transporter TAT1 [Saccharomyces cerevisiae S288c]
854520	960	241	782	23.5	81.19	1.78864	Up	5.88e-74	3.27e-73	YOR342C	Saccharomyces cerevisiae S288c hypothetical protein partial mRNA	-	-	-	-	gi|74676546|sp|Q12182.1|YO342_YEAST/0/RecName: Full=Uncharacterized protein YOR342C
850649	1470	79	256	4.96	17.12	1.78727	Up	2.77e-25	7.12e-25	SOF1	Saccharomyces cerevisiae S288c rRNA-processing protein SOF1 (SOF1), partial mRNA	K11806|1|0.0|928|sce:YLL011W|WD repeat and SOF domain-containing protein 1	-	-	-	gi|6323018|ref|NP_013090.1|/0/rRNA-processing protein SOF1 [Saccharomyces cerevisiae S288c]
856160	1410	130	421	8.52	29.39	1.7864	Up	1.6e-40	5.61e-40	MSF1	Saccharomyces cerevisiae S288c phenylalanine--tRNA ligase (MSF1), partial mRNA	K01889|1|0.0|962|sce:YPR047W|phenylalanyl-tRNA synthetase alpha chain [EC:6.1.1.20]	GO:0044424	GO:0004812//aminoacyl-tRNA ligase activity;GO:0046872//metal ion binding;GO:0003723//RNA binding;GO:0032559//adenyl ribonucleotide binding	GO:0006418//tRNA aminoacylation for protein translation	gi|37362703|ref|NP_015372.2|/0/phenylalanine--tRNA ligase [Saccharomyces cerevisiae S288c]
851597	963	1167	3781	113.44	391.31	1.78638	Up	0	0	MRH1	Saccharomyces cerevisiae S288c Mrh1p (MRH1), partial mRNA	-	GO:0044464	GO:0015075//ion transmembrane transporter activity	GO:0006810//transport	gi|768789188|gb|AJV13787.1|/1.32316e-179/Mrh1p [Saccharomyces cerevisiae YJM1463]
851410	3606	554	1792	13.98	48.14	1.78387	Up	1.76e-166	1.95e-165	COP1	Saccharomyces cerevisiae S288c coatomer subunit alpha (COP1), partial mRNA	K05236|1|0.0|2320|sce:YDL145C|coatomer subunit alpha	-	-	-	gi|6320056|ref|NP_010136.1|/0/coatomer subunit alpha [Saccharomyces cerevisiae S288c]
853899	3102	335	1082.97	9.84	33.87	1.78328	Up	4.15e-101	3.01e-100	SAP190	Saccharomyces cerevisiae S288c Sap190p (SAP190), partial mRNA	K15458|1|0.0|1771|sce:YKR028W|SIT4-associating protein SAP185/190	GO:0044424	-	GO:0009987//cellular process	gi|330443662|ref|NP_012953.2|/0/Sap190p [Saccharomyces cerevisiae S288c]
853957	3474	257	830	6.73	23.15	1.78233	Up	5.6e-78	3.29e-77	NUP133	Saccharomyces cerevisiae S288c Nup133p (NUP133), partial mRNA	K14300|1|0.0|2275|sce:YKR082W|nuclear pore complex protein Nup133	-	-	-	gi|398365403|ref|NP_013008.3|/0/Nup133p [Saccharomyces cerevisiae S288c]
852752	1803	350	1130	17.84	61.34	1.78171	Up	1.83e-105	1.36e-104	MET13	Saccharomyces cerevisiae S288c methylenetetrahydrofolate reductase (NAD(P)H) MET13 (MET13), partial mRNA	K00297|1|0.0|1245|sce:YGL125W|methylenetetrahydrofolate reductase (NADPH) [EC:1.5.1.20]	-	GO:0016646//oxidoreductase activity, acting on the CH-NH group of donors, NAD or NADP as acceptor	GO:0000096//sulfur amino acid metabolic process	gi|27808705|ref|NP_011390.2|/0/methylenetetrahydrofolate reductase (NAD(P)H) MET13 [Saccharomyces cerevisiae S288c]
850319	1587	174	562	10.11	34.76	1.78165	Up	2.26e-53	9.67e-53	ATG22	Saccharomyces cerevisiae S288c Atg22p (ATG22), partial mRNA	K06902|1|0.0|973|sce:YCL038C|MFS transporter, UMF1 family	-	-	-	gi|6319811|ref|NP_009892.1|/0/Atg22p [Saccharomyces cerevisiae S288c]
856554	2205	70	226	2.91	9.99	1.77947	Up	2.06e-22	4.99e-22	SKG6	Saccharomyces cerevisiae S288c Skg6p (SKG6), partial mRNA	-	-	-	-	gi|6321943|ref|NP_012019.1|/0/Skg6p [Saccharomyces cerevisiae S288c]
852455	1650	797	2567	44.48	152.55	1.77805	Up	1.82e-236	2.67e-235	AMN1	Saccharomyces cerevisiae S288c Amn1p (AMN1), partial mRNA	K15081|1|0.0|1104|sce:YBR158W|antagonist of mitotic exit network protein 1	-	-	-	gi|6319634|ref|NP_009716.1|/0/Amn1p [Saccharomyces cerevisiae S288c]
855802	3351	499.62	1608.18	13.58	46.52	1.77637	Up	5.94e-149	5.8e-148	YNR065C	Saccharomyces cerevisiae S288c hypothetical protein partial mRNA	-	-	-	-	gi|1730694|sp|P53751.1|YN94_YEAST/0/RecName: Full=Uncharacterized membrane glycoprotein YNR065C
853195	1734	110	354	5.84	20	1.77596	Up	4.23e-34	1.3e-33	CWC22	Saccharomyces cerevisiae S288c U2-type spliceosomal complex subunit CWC22 (CWC22), partial mRNA	K13100|1|0.0|968|sce:YGR278W|pre-mRNA-splicing factor CWC22	-	-	-	gi|398366395|ref|NP_011794.3|/0/U2-type spliceosomal complex subunit CWC22 [Saccharomyces cerevisiae S288c]
853741	648	43	138	6.33	21.64	1.77342	Up	3.59e-14	6.98e-14	VPH2	Saccharomyces cerevisiae S288c Vph2p (VPH2), partial mRNA	-	-	-	-	gi|6322731|ref|NP_012803.1|/1.54291e-85/Vph2p [Saccharomyces cerevisiae S288c]
851636	456	565	1811	121.29	413.94	1.77096	Up	1.68e-166	1.86e-165	RPS13	Saccharomyces cerevisiae S288c ribosomal 40S subunit protein S13 (RPS13), partial mRNA	K02953|1|2e-80|297|sce:YDR064W|small subunit ribosomal protein S13e	GO:0030529//intracellular ribonucleoprotein complex	GO:0005198//structural molecule activity	GO:0010467//gene expression	gi|398365351|ref|NP_010349.3|/1.43882e-79/ribosomal 40S subunit protein S13 [Saccharomyces cerevisiae S288c]
854376	1239	626	2003	46.88	159.72	1.7685	Up	1.41e-183	1.67e-182	MRM1	Saccharomyces cerevisiae S288c Mrm1p (MRM1), partial mRNA	K15507|1|0.0|803|sce:YOR201C|21S rRNA (GM2251-2'-O)-methyltransferase [EC:2.1.1.-]	-	GO:0003676//nucleic acid binding;GO:0008168//methyltransferase activity	GO:0010467//gene expression;GO:0009451//RNA modification;GO:0006730//one-carbon metabolic process	gi|398365713|ref|NP_014844.3|/0/Mrm1p [Saccharomyces cerevisiae S288c]
855400	1005	91	291	8.46	28.81	1.76784	Up	4.02e-28	1.09e-27	PHA2	Saccharomyces cerevisiae S288c prephenate dehydratase PHA2 (PHA2), partial mRNA	K04518|1|0.0|683|sce:YNL316C|prephenate dehydratase [EC:4.2.1.51]	-	GO:0016836//hydro-lyase activity	GO:0006558//L-phenylalanine metabolic process	gi|37362685|ref|NP_014083.2|/0/prephenate dehydratase PHA2 [Saccharomyces cerevisiae S288c]
855384	1023	146.48	467.79	13.37	45.47	1.76592	Up	3.66e-44	1.38e-43	THI12	Saccharomyces cerevisiae S288c 4-amino-5-hydroxymethyl-2-methylpyrimidine phosphate synthase (THI12), partial mRNA	K18278|1|0.0|701|sce:YNL332W|pyrimidine precursor biosynthesis enzyme	-	-	-	gi|6323997|ref|NP_014067.1|/0/Thi12p [Saccharomyces cerevisiae S288c]
852308	1587	39567	126362	2298.18	7814.48	1.76566	Up	0	0	GAL1	Saccharomyces cerevisiae S288c galactokinase (GAL1), partial mRNA	K00849|1|0.0|1060|sce:YBR020W|galactokinase [EC:2.7.1.6]	GO:0044424	GO:0016773//phosphotransferase activity, alcohol group as acceptor;GO:0032559//adenyl ribonucleotide binding	GO:0016310//phosphorylation;GO:0019318//hexose metabolic process	gi|75766245|pdb|2AJ4|A/0/Chain A, Crystal Structure Of Saccharomyces Cerevisiae Galactokinase In Complex With Galactose And Mg:amppnp
3799968	240	73	233	32.31	109.79	1.76469	Up	8.83e-23	2.16e-22	YCL048W-A	Saccharomyces cerevisiae S288c hypothetical protein partial mRNA	-	-	-	-	-
852228	2496	188	599	6.88	23.35	1.76294	Up	6.41e-56	2.82e-55	SAS3	Saccharomyces cerevisiae S288c Sas3p (SAS3), partial mRNA	K11378|1|0.0|1533|sce:YBL052C|histone acetyltransferase SAS3 [EC:2.3.1.48]	-	-	-	gi|6319419|ref|NP_009501.1|/0/Sas3p [Saccharomyces cerevisiae S288c]
852337	471	475.68	1515.53	98.59	334.45	1.76228	Up	8.01e-139	7.43e-138	RPS11B	Saccharomyces cerevisiae S288c ribosomal 40S subunit protein S11B (RPS11B), partial mRNA	K02949|1|2e-86|317|sce:YDR025W|small subunit ribosomal protein S11e	GO:0030529//intracellular ribonucleoprotein complex	GO:0005198//structural molecule activity	GO:0010467//gene expression	gi|6319522|ref|NP_009604.1|/1.78651e-85/ribosomal 40S subunit protein S11B [Saccharomyces cerevisiae S288c]
856653	702	1261	4014	170.64	578.34	1.76096	Up	0	0	SDD1	Saccharomyces cerevisiae S288c Sdd1p (SDD1), partial mRNA	-	-	-	-	gi|731419|sp|P39983.1|YEG7_YEAST/9.21667e-122/RecName: Full=Uncharacterized protein YEL057C
855152	255	488	1553	201.14	681.52	1.76056	Up	6.78e-142	6.39e-141	YMR122W-A	Saccharomyces cerevisiae S288c hypothetical protein partial mRNA	-	-	-	-	gi|110816503|sp|Q3E842.1|YM122_YEAST/2.27632e-08/RecName: Full=Uncharacterized endoplasmic reticulum membrane protein YMR122W-A
855423	1902	235	747	11.34	38.4	1.75969	Up	4.03e-69	2.11e-68	MSB3	Saccharomyces cerevisiae S288c Rab GTPase-activating protein MSB3 (MSB3), partial mRNA	K19953|1|0.0|1155|sce:YNL293W|TBC1 domain family member 6	GO:0044464	-	-	gi|6324036|ref|NP_014106.1|/0/Rab GTPase-activating protein MSB3 [Saccharomyces cerevisiae S288c]
854193	888	157	499	16.6	56.19	1.75913	Up	9.67e-47	3.79e-46	CIN5	Saccharomyces cerevisiae S288c Cin5p (CIN5), partial mRNA	K09043|1|1e-09|64.3|ela:UCREL1_8518|fungal AP-1-like factor	GO:0043231//intracellular membrane-bounded organelle	GO:0003677//DNA binding;GO:0001071//nucleic acid binding transcription factor activity;GO:0005515//protein binding	GO:0006351//transcription, DNA-templated	gi|6324602|ref|NP_014671.1|/2.77071e-157/Cin5p [Saccharomyces cerevisiae S288c]
855322	1623	221	702	12.55	42.43	1.7574	Up	5.19e-65	2.57e-64	YMR279C	Saccharomyces cerevisiae S288c hypothetical protein partial mRNA	K08165|1|0.0|981|sce:YMR279C|MFS transporter, DHA2 family, multidrug resistance protein	-	-	GO:0006810//transport	gi|2501165|sp|Q03263.1|YM8M_YEAST/0/RecName: Full=Uncharacterized transporter YMR279C
855747	2685	458	1454	15.57	52.64	1.75739	Up	1.32e-132	1.18e-131	PHO91	Saccharomyces cerevisiae S288c Pho91p (PHO91), partial mRNA	K14430|1|0.0|1566|sce:YNR013C|phosphate transporter	GO:0044464	-	GO:0030001//metal ion transport	gi|398365615|ref|NP_014410.3|/0/Pho91p [Saccharomyces cerevisiae S288c]
852872	1422	348	1105	22.62	76.47	1.75729	Up	2.98e-101	2.17e-100	ERG4	Saccharomyces cerevisiae S288c delta(24(24(1)))-sterol reductase (ERG4), partial mRNA	K00223|1|0.0|926|sce:YGL012W|Delta24(24(1))-sterol reductase [EC:1.3.1.71]	GO:0044464	-	-	gi|6321426|ref|NP_011503.1|/0/delta(24(24(1)))-sterol reductase [Saccharomyces cerevisiae S288c]
851797	2139	324	1027	13.88	46.84	1.75473	Up	4.77e-94	3.26e-93	GCD6	Saccharomyces cerevisiae S288c translation initiation factor eIF2B catalytic subunit epsilon (GCD6), partial mRNA	K03240|1|0.0|1328|sce:YDR211W|translation initiation factor eIF-2B subunit epsilon	-	GO:0016772//transferase activity, transferring phosphorus-containing groups	GO:0044260	gi|398366139|ref|NP_010497.3|/0/translation initiation factor eIF2B catalytic subunit epsilon [Saccharomyces cerevisiae S288c]
852633	234	12	38	5.47	18.45	1.75401	Up	9.15e-05	0.000126724	YGL258W-A	Saccharomyces cerevisiae S288c hypothetical protein partial mRNA	K06009|1|9e-09|58.9|tdl:TDEL_0F04450|yapsin 1/2 [EC:3.4.23.41];K01383|2|2e-07|54.3|sce:YIL015W|barrierpepsin [EC:3.4.23.35]	-	-	-	gi|110288048|sp|Q3E740.1|YG258_YEAST/3.10152e-37/RecName: Full=Uncharacterized protein YGL258W-A
855425	1647	109	345	6.1	20.54	1.75156	Up	1.13e-32	3.36e-32	MID1	Saccharomyces cerevisiae S288c Mid1p (MID1), partial mRNA	K08284|1|0.0|1058|sce:YNL291C|calcium channel MID1	-	-	-	gi|6324038|ref|NP_014108.1|/0/Mid1p [Saccharomyces cerevisiae S288c]
853086	1491	509	1605	31.52	105.81	1.74714	Up	4.85e-145	4.65e-144	ERG1	Saccharomyces cerevisiae S288c squalene monooxygenase (ERG1), partial mRNA	K00511|1|0.0|998|sce:YGR175C|squalene monooxygenase [EC:1.14.14.17]	GO:0031224//intrinsic component of membrane	GO:0004497//monooxygenase activity;GO:0050662//coenzyme binding	GO:0008152//metabolic process	gi|6321614|ref|NP_011691.1|/0/squalene monooxygenase [Saccharomyces cerevisiae S288c]
853396	2469	185	583	6.85	22.98	1.7462	Up	8.4e-54	3.61e-53	IRC8	Saccharomyces cerevisiae S288c Irc8p (IRC8), partial mRNA	-	-	-	-	gi|6322410|ref|NP_012484.1|/0/Irc8p [Saccharomyces cerevisiae S288c]
852180	2265	28	88	1.13	3.79	1.74588	Up	2.44e-09	4.1e-09	BRN1	Saccharomyces cerevisiae S288c condensin subunit BRN1 (BRN1), partial mRNA	K06676|1|0.0|1330|sce:YBL097W|condensin complex subunit 2	-	-	GO:0051276//chromosome organization;GO:0000087//mitotic M phase	gi|330443399|ref|NP_009455.3|/0/condensin subunit BRN1 [Saccharomyces cerevisiae S288c]
856601	1740	428	1348	22.63	75.88	1.74548	Up	5.87e-122	4.99e-121	MDM31	Saccharomyces cerevisiae S288c Mdm31p (MDM31), partial mRNA	K17979|1|0.0|1082|sce:YHR194W|mitochondrial distribution and morphology protein 31	GO:0019866//organelle inner membrane	-	GO:0006996//organelle organization	gi|584375662|gb|EWG95540.1|/0/Mdm31p [Saccharomyces cerevisiae R103]
855349	1047	126.92	399.38	11.31	37.9	1.7446	Up	1.49e-37	4.91e-37	ADH2	Saccharomyces cerevisiae S288c alcohol dehydrogenase ADH2 (ADH2), partial mRNA	K13953|1|0.0|638|sce:YMR303C|alcohol dehydrogenase, propanol-preferring [EC:1.1.1.1]	-	GO:0003824//catalytic activity;GO:0046914//transition metal ion binding	GO:0008152//metabolic process	gi|6323961|ref|NP_014032.1|/0/alcohol dehydrogenase ADH2 [Saccharomyces cerevisiae S288c]
856494	1713	67.13	211.19	3.61	12.08	1.74255	Up	1.78e-20	4.12e-20	HXT1	Saccharomyces cerevisiae S288c hexose transporter HXT1 (HXT1), partial mRNA	K08139|1|0.0|1105|sce:YHR094C|MFS transporter, SP family, sugar:H+ symporter	-	-	-	gi|6321886|ref|NP_011962.1|/0/hexose transporter HXT1 [Saccharomyces cerevisiae S288c]
851399	1569	37	116	2.17	7.26	1.74227	Up	7.53e-12	1.37e-11	CMR1	Saccharomyces cerevisiae S288c Cmr1p (CMR1), partial mRNA	-	-	-	-	gi|6320045|ref|NP_010125.1|/0/Cmr1p [Saccharomyces cerevisiae S288c]
856146	1434	226	710	14.56	48.71	1.74221	Up	6.51e-65	3.22e-64	ARP7	Saccharomyces cerevisiae S288c Arp7p (ARP7), partial mRNA	K11767|1|0.0|922|sce:YPR034W|actin-related protein 7	-	-	-	gi|6325291|ref|NP_015359.1|/0/Arp7p [Saccharomyces cerevisiae S288c]
855820	1158	35	110	2.81	9.4	1.74209	Up	2.45e-11	4.39e-11	BBP1	Saccharomyces cerevisiae S288c Bbp1p (BBP1), partial mRNA	-	-	-	-	gi|6325000|ref|NP_015068.1|/0/Bbp1p [Saccharomyces cerevisiae S288c]
852461	1758	210	659	10.99	36.71	1.73998	Up	2.67e-60	1.25e-59	EXO5	Saccharomyces cerevisiae S288c Exo5p (EXO5), partial mRNA	K17815|1|0.0|1147|sce:YBR163W|exonuclease V [EC:3.1.-.-]	-	-	-	gi|398365199|ref|NP_009722.3|/0/Exo5p [Saccharomyces cerevisiae S288c]
854004	342	15	47	4.42	14.75	1.7386	Up	1.47e-05	2.11e-05	YOL160W	Saccharomyces cerevisiae S288c hypothetical protein partial mRNA	-	-	-	-	gi|51013993|gb|AAT93290.1|/3.57225e-62/YOL160W [Saccharomyces cerevisiae]
851469	1455	161	504	10.22	34.07	1.73711	Up	2.16e-46	8.42e-46	NUR1	Saccharomyces cerevisiae S288c Nur1p (NUR1), partial mRNA	-	-	-	-	gi|6320114|ref|NP_010194.1|/0/Nur1p [Saccharomyces cerevisiae S288c]
856357	1818	147	460	7.43	24.76	1.73658	Up	1.8e-42	6.56e-42	WSC4	Saccharomyces cerevisiae S288c Wsc4p (WSC4), partial mRNA	K11244|1|2e-16|88.6|cpw:CPC735_031490|cell wall integrity and stress response component	-	-	-	gi|1582765|prf||2119294A/1.87782e-110/YFW1 gene
852258	2607	64	200	2.24	7.46	1.73568	Up	2.52e-19	5.7e-19	MCM2	Saccharomyces cerevisiae S288c MCM DNA helicase complex subunit MCM2 (MCM2), partial mRNA	K02540|1|0.0|1441|sce:YBL023C|DNA replication licensing factor MCM2 [EC:3.6.4.12]	GO:0043231//intracellular membrane-bounded organelle	GO:0003676//nucleic acid binding;GO:0032559//adenyl ribonucleotide binding	GO:0006259//DNA metabolic process	gi|762201313|gb|AJQ12598.1|/0/Mcm2p [Saccharomyces cerevisiae YJM1356]
854209	474	125	391	25.73	85.69	1.73568	Up	2.48e-36	8e-36	IRC23	Saccharomyces cerevisiae S288c Irc23p (IRC23), partial mRNA	-	-	-	-	gi|584368832|gb|EWG88798.1|/1.08066e-77/Irc23p [Saccharomyces cerevisiae P301]
856663	459	17	53	3.62	12.03	1.73258	Up	4.37e-06	6.42e-06	TCA17	Saccharomyces cerevisiae S288c Tca17p (TCA17), partial mRNA	K20312|1|4e-80|296|sce:YEL048C|TRAPP-associated protein TCA17	GO:0044464	-	GO:0048193//Golgi vesicle transport	gi|6320787|ref|NP_010866.1|/3.30248e-79/Tca17p [Saccharomyces cerevisiae S288c]
850812	1527	678	2115	40.97	136.06	1.7316	Up	4e-188	4.87e-187	YPS3	Saccharomyces cerevisiae S288c aspartyl protease (YPS3), partial mRNA	K06009|1|3e-131|469|tpf:TPHA_0A01580|yapsin 1/2 [EC:3.4.23.41]	-	GO:0004175//endopeptidase activity	GO:0019538//protein metabolic process	gi|323308129|gb|EGA61382.1|/0/Yps3p [Saccharomyces cerevisiae FostersO]
850304	2526	124	387	4.49	14.91	1.73149	Up	6.94e-36	2.22e-35	SPB1	Saccharomyces cerevisiae S288c 27S pre-rRNA (guanosine2922-2'-O)-methyltransferase (SPB1), partial mRNA	K14857|1|0.0|1398|sce:YCL054W|AdoMet-dependent rRNA methyltransferase SPB1 [EC:2.1.1.-]	-	-	-	gi|763916258|gb|AJQ38883.1|/0/Spb1p [Saccharomyces cerevisiae YJM1190]
854123	3282	99	309	2.75	9.13	1.73118	Up	5.58e-29	1.55e-28	SMC5	Saccharomyces cerevisiae S288c DNA repair ATPase SMC5 (SMC5), partial mRNA	K06674|1|1e-17|93.6|fme:FOMMEDRAFT_169982|structural maintenance of chromosome 2;K06669|3|3e-17|92.0|ani:AN6364.2|structural maintenance of chromosome 3 (chondroitin sulfate proteoglycan 6);K20361|5|8e-17|90.5|ctp:CTRG_03890|intracellular protein transport protein USO1	GO:0043232	GO:0032559//adenyl ribonucleotide binding	-	gi|6324539|ref|NP_014608.1|/0/DNA repair ATPase SMC5 [Saccharomyces cerevisiae S288c]
853272	1059	849	2646	74.78	248.13	1.73037	Up	1.35e-234	1.97e-233	ERG20	Saccharomyces cerevisiae S288c bifunctional (2E,6E)-farnesyl diphosphate synthase/dimethylallyltranstransferase (ERG20), partial mRNA	K00787|1|0.0|707|sce:YJL167W|farnesyl diphosphate synthase [EC:2.5.1.1 2.5.1.10]	-	GO:0003824//catalytic activity	GO:0006720//isoprenoid metabolic process	gi|6322294|ref|NP_012368.1|/0/bifunctional (2E,6E)-farnesyl diphosphate synthase/dimethylallyltranstransferase [Saccharomyces cerevisiae S288c]
855928	1359	130	404.99	8.85	29.36	1.7301	Up	3.29e-37	1.08e-36	SPT14	Saccharomyces cerevisiae S288c phosphatidylinositol N-acetylglucosaminyltransferase SPT14 (SPT14), partial mRNA	K03857|1|0.0|910|sce:YPL175W|phosphatidylinositol glycan, class A [EC:2.4.1.198]	GO:0031090//organelle membrane;GO:0043231//intracellular membrane-bounded organelle;GO:0031224//intrinsic component of membrane	GO:0008375//acetylglucosaminyltransferase activity	GO:0006497//protein lipidation	gi|9755344|ref|NP_015150.2|/0/phosphatidylinositol N-acetylglucosaminyltransferase SPT14 [Saccharomyces cerevisiae S288c]
853229	1800	98	305	5	16.58	1.72944	Up	1.56e-28	4.29e-28	ECM25	Saccharomyces cerevisiae S288c Ecm25p (ECM25), partial mRNA	K18470|1|1e-22|108|yli:YALI0B19052g|Rho GTPase-activating protein 1	GO:0044464	-	GO:0023052//signaling	gi|6322260|ref|NP_012334.1|/0/Ecm25p [Saccharomyces cerevisiae S288c]
856655	3069	160	498	4.75	15.75	1.72935	Up	1.46e-45	5.64e-45	POL5	Saccharomyces cerevisiae S288c DNA-directed DNA polymerase (POL5), partial mRNA	K02331|1|0.0|1704|sce:YEL055C|DNA polymerase phi [EC:2.7.7.7]	-	-	-	gi|6320780|ref|NP_010859.1|/0/DNA-directed DNA polymerase [Saccharomyces cerevisiae S288c]
854002	648	28	87	4.12	13.64	1.72713	Up	3.83e-09	6.4e-09	YOL162W	Saccharomyces cerevisiae S288c hypothetical protein partial mRNA	K01939|1|5e-06|51.6|bor:COCMIDRAFT_105365|adenylosuccinate synthase [EC:6.3.4.4]	-	-	-	gi|6324411|ref|NP_014480.1|/1.4772e-120/hypothetical protein YOL162W [Saccharomyces cerevisiae S288c]
852288	1422	278	864	18.07	59.79	1.72631	Up	1.24e-77	7.22e-77	COQ1	Saccharomyces cerevisiae S288c trans-hexaprenyltranstransferase (COQ1), partial mRNA	K05355|1|0.0|902|sce:YBR003W|hexaprenyl-diphosphate synthase [EC:2.5.1.82 2.5.1.83]	-	GO:0003824//catalytic activity	GO:0006720//isoprenoid metabolic process	gi|6319475|ref|NP_009557.1|/0/trans-hexaprenyltranstransferase [Saccharomyces cerevisiae S288c]
852530	2865	429.99	1335	13.69	45.26	1.72511	Up	4.01e-119	3.31e-118	ROT2	Saccharomyces cerevisiae S288c glucan 1,3-alpha-glucosidase ROT2 (ROT2), partial mRNA	K05546|1|0.0|1883|sce:YBR229C|alpha 1,3-glucosidase [EC:3.2.1.84]	-	-	-	gi|398365611|ref|NP_009788.3|/0/glucan 1,3-alpha-glucosidase ROT2 [Saccharomyces cerevisiae S288c]
850464	951	60	186	5.91	19.5	1.72224	Up	6.42e-18	1.4e-17	YCR100C	Saccharomyces cerevisiae S288c hypothetical protein partial mRNA	-	-	-	-	gi|140559|sp|P25606.1|YCZ0_YEAST/0/RecName: Full=Uncharacterized protein YCR100C
850295	1083	19	59	1.64	5.41	1.72193	Up	1.31e-06	1.96e-06	CHA1	Saccharomyces cerevisiae S288c L-serine/L-threonine ammonia-lyase CHA1 (CHA1), partial mRNA	K17989|1|0.0|650|sce:YCL064C|L-serine/L-threonine ammonia-lyase [EC:4.3.1.17 4.3.1.19]	-	GO:0048037//cofactor binding	GO:0019752//carboxylic acid metabolic process	gi|63535562|ref|NP_001018030.1|/0/L-serine/L-threonine ammonia-lyase CHA1 [Saccharomyces cerevisiae S288c]
856874	393	10	31	2.53	8.34	1.72091	Up	0.000499354	0.000665437	YER135C	Saccharomyces cerevisiae S288c hypothetical protein partial mRNA	-	-	-	-	gi|603374|gb|AAC03233.1|/5.09113e-72/Yer135cp [Saccharomyces cerevisiae]
856430	1893	66	204	3.2	10.54	1.71973	Up	1.91e-19	4.31e-19	NEL1	Saccharomyces cerevisiae S288c Nel1p (NEL1), partial mRNA	K14006|1|7e-66|252|tbl:TBLA_0C03330|protein transport protein SEC23	-	-	-	gi|6321824|ref|NP_011900.1|/0/Nel1p [Saccharomyces cerevisiae S288c]
850977	3531	140	433	3.61	11.88	1.71846	Up	1.52e-39	5.21e-39	YCS4	Saccharomyces cerevisiae S288c condensin subunit YCS4 (YCS4), partial mRNA	K06677|1|0.0|2204|sce:YLR272C|condensin complex subunit 1	-	-	-	gi|6323302|ref|NP_013374.1|/0/condensin subunit YCS4 [Saccharomyces cerevisiae S288c]
853428	1545	78	241	4.66	15.32	1.71701	Up	1.09e-22	2.66e-22	RRN7	Saccharomyces cerevisiae S288c Rrn7p (RRN7), partial mRNA	K15219|1|0.0|1004|sce:YJL025W|RNA polymerase I-specific transcription initiation factor RRN7	-	-	-	gi|584375211|gb|EWG95098.1|/0/Rrn7p [Saccharomyces cerevisiae R103]
855703	1569	139	429	8.17	26.84	1.71598	Up	4.23e-39	1.44e-38	KTR5	Saccharomyces cerevisiae S288c putative mannosyltransferase (KTR5), partial mRNA	K03854|1|0.0|1052|sce:YNL029C|mannosyltransferase [EC:2.4.1.-]	-	-	-	gi|1730718|sp|P53966.1|KTR5_YEAST/0/RecName: Full=Probable mannosyltransferase KTR5
855529	3396	882	2716.99	23.64	77.55	1.7139	Up	2.44e-237	3.59e-236	CHS1	Saccharomyces cerevisiae S288c chitin synthase CHS1 (CHS1), partial mRNA	K00698|1|0.0|2207|sce:YNL192W|chitin synthase [EC:2.4.1.16]	-	GO:0008375//acetylglucosaminyltransferase activity	GO:0006023	gi|330443698|ref|NP_014207.2|/0/chitin synthase CHS1 [Saccharomyces cerevisiae S288c]
851120	858	37	114	4.06	13.31	1.71296	Up	1.85e-11	3.32e-11	SEI1	Saccharomyces cerevisiae S288c seipin (SEI1), partial mRNA	-	-	-	-	gi|768843512|gb|AJV67466.1|/9.70609e-136/Fld1p [Saccharomyces cerevisiae YJM1463]
854786	3453	210	647	5.54	18.16	1.71281	Up	5.44e-58	2.47e-57	IRR1	Saccharomyces cerevisiae S288c Irr1p (IRR1), partial mRNA	K06671|1|0.0|2053|sce:YIL026C|cohesin complex subunit SA-1/2	-	-	-	gi|584365369|gb|EWG85371.1|/0/Irr1p [Saccharomyces cerevisiae R008]
855245	2880	643	1979	20.36	66.73	1.7126	Up	2.24e-173	2.53e-172	PFK2	Saccharomyces cerevisiae S288c 6-phosphofructokinase subunit beta (PFK2), partial mRNA	K00850|1|0.0|1803|sce:YMR205C|6-phosphofructokinase 1 [EC:2.7.1.11]	GO:0043234//protein complex;GO:0044424	GO:0008443//phosphofructokinase activity;GO:0032559//adenyl ribonucleotide binding	GO:0006796//phosphate-containing compound metabolic process;GO:0006007//glucose catabolic process	gi|6323861|ref|NP_013932.1|/0/6-phosphofructokinase subunit beta [Saccharomyces cerevisiae S288c]
853142	1578	153	471	8.94	29.3	1.71255	Up	1.22e-42	4.45e-42	DIE2	Saccharomyces cerevisiae S288c dolichyl-P-Glc:Glc(2)Man(9)GlcNAc(2)-PP-dolichol alpha-1,2- glucosyltransferase (DIE2), partial mRNA	K03850|1|0.0|1082|sce:YGR227W|alpha-1,2-glucosyltransferase [EC:2.4.1.256]	-	-	-	gi|330443574|ref|NP_011743.2|/0/dolichyl-P-Glc:Glc(2)Man(9)GlcNAc(2)-PP-dolichol alpha-1,2- glucosyltransferase [Saccharomyces cerevisiae S288c]
852753	1935	234	720	11.1	36.36	1.71179	Up	3.08e-64	1.52e-63	MON1	Saccharomyces cerevisiae S288c Mon1p (MON1), partial mRNA	K20195|1|0.0|1159|sce:YGL124C|vacuolar fusion protein MON1	-	-	-	gi|330443551|ref|NP_011391.2|/0/Mon1p [Saccharomyces cerevisiae S288c]
851187	4149	2333.36	7177.7	51.1	167.35	1.71147	Up	0	0	YRF1-4	Saccharomyces cerevisiae S288c Y' element ATP-dependent helicase protein 1 copy 4 (YRF1-4), partial mRNA	-	-	-	-	gi|398366389|ref|NP_013571.3|/0/Y' element ATP-dependent helicase protein 1 copy 4 [Saccharomyces cerevisiae S288c]
855697	1839	28.96	89.15	1.45	4.74	1.70883	Up	1.55e-09	2.62e-09	YNL034W	Saccharomyces cerevisiae S288c hypothetical protein partial mRNA	-	-	-	-	gi|1730721|sp|P53963.1|YND4_YEAST/0/RecName: Full=Uncharacterized protein YNL034W
855103	915	198	608	20.3	66.36	1.70883	Up	2.18e-54	9.42e-54	SEC14	Saccharomyces cerevisiae S288c phosphatidylinositol/phosphatidylcholine transfer protein SEC14 (SEC14), partial mRNA	K08254|1|1e-40|167|cci:CC1G_03016|glucan endo-1,3-alpha-glucosidase [EC:3.2.1.59];K01101|2|1e-17|91.3|pfp:PFL1_01631|4-nitrophenyl phosphatase [EC:3.1.3.41];K19996|3|6e-17|88.6|fme:FOMMEDRAFT_143979|phosphatidylinositol transfer protein SFH5	GO:0012505//endomembrane system;GO:0043231//intracellular membrane-bounded organelle	-	GO:0006810//transport	gi|6323725|ref|NP_013796.1|/4.50162e-166/phosphatidylinositol/phosphatidylcholine transfer protein SEC14 [Saccharomyces cerevisiae S288c]
856261	903	272	835	28.27	92.4	1.70862	Up	5.18e-74	2.88e-73	LOA1	Saccharomyces cerevisiae S288c lysophosphatidic acid acyltransferase LOA1 (LOA1), partial mRNA	-	-	-	-	gi|768864959|gb|AJV93101.1|/9.48623e-161/Loa1p [Saccharomyces cerevisiae YJM1479]
854246	942	30	92	2.98	9.74	1.70861	Up	1.83e-09	3.08e-09	ATX2	Saccharomyces cerevisiae S288c Mn(2+) transporter ATX2 (ATX2), partial mRNA	K14715|1|1e-160|566|sce:YOR079C|solute carrier family 39 (zinc transporter), member 9	GO:0044464	GO:0008324//cation transmembrane transporter activity	GO:0006812//cation transport	gi|6324653|ref|NP_014722.1|/1.13047e-159/Mn(2+) transporter ATX2 [Saccharomyces cerevisiae S288c]
856129	1821	88.99	273	4.49	14.67	1.70808	Up	1.3e-25	3.36e-25	RLF2	Saccharomyces cerevisiae S288c Rlf2p (RLF2), partial mRNA	K10750|1|0.0|679|sce:YPR018W|chromatin assembly factor 1 subunit A	-	-	-	gi|6325275|ref|NP_015343.1|/0/Rlf2p [Saccharomyces cerevisiae S288c]
855068	2424	160	490.98	6.04	19.72	1.70704	Up	5.02e-44	1.88e-43	ERB1	Saccharomyces cerevisiae S288c Erb1p (ERB1), partial mRNA	K14824|1|0.0|1390|sce:YMR049C|ribosome biogenesis protein ERB1	GO:0043231//intracellular membrane-bounded organelle	-	GO:0042254//ribosome biogenesis	gi|6323693|ref|NP_013764.1|/0/Erb1p [Saccharomyces cerevisiae S288c]
851352	1704	411.51	1259.91	22.22	72.45	1.70513	Up	2.22e-110	1.72e-109	HXT15	Saccharomyces cerevisiae S288c hexose transporter HXT15 (HXT15), partial mRNA	K08139|1|0.0|1155|sce:YDL245C|MFS transporter, SP family, sugar:H+ symporter	-	-	-	gi|6319956|ref|NP_010036.1|/0/hexose transporter HXT15 [Saccharomyces cerevisiae S288c]
850482	1140	22.71	69.39	1.85	6.03	1.70463	Up	1.37e-07	2.15e-07	COS4	Saccharomyces cerevisiae S288c Cos4p (COS4), partial mRNA	-	-	-	-	gi|14318457|ref|NP_116593.1|/0/Cos4p [Saccharomyces cerevisiae S288c]
854531	3045	185	566	5.54	18.04	1.70324	Up	1.56e-50	6.49e-50	CIN1	Saccharomyces cerevisiae S288c Cin1p (CIN1), partial mRNA	-	-	-	-	gi|768459983|gb|AJT72249.1|/0/Cin1p [Saccharomyces cerevisiae YJM195]
852672	1503	494	1510	30.34	98.73	1.70227	Up	1.15e-131	1.02e-130	ARO8	Saccharomyces cerevisiae S288c bifunctional 2-aminoadipate transaminase/aromatic-amino-acid:2-oxoglutarate transaminase (ARO8), partial mRNA	K00838|1|0.0|1025|sce:YGL202W|aromatic amino acid aminotransferase I [EC:2.6.1.57 2.6.1.27 2.6.1.5]	-	GO:0048037//cofactor binding;GO:0016740//transferase activity	GO:0008152//metabolic process	gi|6321236|ref|NP_011313.1|/0/bifunctional 2-aminoadipate transaminase/aromatic-amino-acid:2-oxoglutarate transaminase [Saccharomyces cerevisiae S288c]
855659	1263	337	1029	24.74	80.45	1.70125	Up	3.29e-90	2.17e-89	SUN4	Saccharomyces cerevisiae S288c putative glucosidase SUN4 (SUN4), partial mRNA	K01238|1|6e-150|531|sce:YNL066W|SUN family beta-glucosidase [EC:3.2.1.-]	-	-	-	gi|1711598|sp|P53616.1|SUN4_YEAST/6.25761e-149/RecName: Full=Probable secreted beta-glucosidase SUN4; AltName: Full=Septation protein SUN4; AltName: Full=Soluble cell wall protein 3; Flags: Precursor
855356	3270	559.91	1709	15.59	50.68	1.7008	Up	8.51e-149	8.28e-148	PSE1	Saccharomyces cerevisiae S288c Pse1p (PSE1), partial mRNA	K20222|1|0.0|1902|sce:YMR308C|importin-5	-	-	-	gi|6323968|ref|NP_014039.1|/0/Pse1p [Saccharomyces cerevisiae S288c]
850436	3996	237	723	5.39	17.51	1.69982	Up	7.54e-64	3.68e-63	SSK22	Saccharomyces cerevisiae S288c mitogen-activated protein kinase kinase kinase SSK22 (SSK22), partial mRNA	K11230|1|0.0|2534|sce:YCR073C|mitogen-activated protein kinase kinase kinase [EC:2.7.11.25]	-	-	-	gi|10383805|ref|NP_009998.2|/0/mitogen-activated protein kinase kinase kinase SSK22 [Saccharomyces cerevisiae S288c]
854037	1479	207	631	12.92	41.94	1.69872	Up	6.75e-56	2.97e-55	MSB4	Saccharomyces cerevisiae S288c Rab GTPase-activating protein MSB4 (MSB4), partial mRNA	K19953|1|0.0|936|sce:YOL112W|TBC1 domain family member 6	GO:0044464	-	-	gi|6324460|ref|NP_014529.1|/0/Rab GTPase-activating protein MSB4 [Saccharomyces cerevisiae S288c]
853045	2316	739	2249	29.2	94.6	1.69587	Up	4.09e-194	5.16e-193	SKN1	Saccharomyces cerevisiae S288c beta-glucan synthesis-associated protein SKN1 (SKN1), partial mRNA	-	-	-	-	gi|259146645|emb|CAY79902.1|/0/Skn1p [Saccharomyces cerevisiae EC1118]
854029	561	502.1	1526.91	86.21	279.14	1.69506	Up	3.67e-132	3.28e-131	RPL18A	Saccharomyces cerevisiae S288c ribosomal 60S subunit protein L18A (RPL18A), partial mRNA	K02883|1|2e-84|311|sce:YOL120C|large subunit ribosomal protein L18e	GO:0030529//intracellular ribonucleoprotein complex	GO:0005198//structural molecule activity	GO:0010467//gene expression	gi|6324028|ref|NP_014098.1|/1.70919e-83/ribosomal 60S subunit protein L18B [Saccharomyces cerevisiae S288c]
852568	963	271	824	26.34	85.28	1.69495	Up	3.09e-72	1.68e-71	TSC10	Saccharomyces cerevisiae S288c 3-dehydrosphinganine reductase (TSC10), partial mRNA	K04708|1|0.0|650|sce:YBR265W|3-dehydrosphinganine reductase [EC:1.1.1.102]	-	GO:0003824//catalytic activity	GO:0008152//metabolic process	gi|330443467|ref|NP_009824.2|/0/3-dehydrosphinganine reductase [Saccharomyces cerevisiae S288c]
851372	1059	155	471	13.65	44.17	1.69417	Up	5.33e-42	1.92e-41	GCS1	Saccharomyces cerevisiae S288c Gcs1p (GCS1), partial mRNA	K12492|1|0.0|658|sce:YDL226C|ADP-ribosylation factor GTPase-activating protein 1	-	GO:0046914//transition metal ion binding	GO:0032012//regulation of ARF protein signal transduction	gi|259145796|emb|CAY79059.1|/0/Gcs1p [Saccharomyces cerevisiae EC1118]
852617	2409	428	1301	16.25	52.58	1.69407	Up	5.97e-113	4.75e-112	ADE5%2C7	Saccharomyces cerevisiae S288c bifunctional aminoimidazole ribotide synthase/glycinamide ribotide synthase (ADE5,7), partial mRNA	K11788|1|0.0|1589|sce:YGL234W|phosphoribosylamine--glycine ligase / phosphoribosylformylglycinamidine cyclo-ligase [EC:6.3.4.13 6.3.3.1]	-	-	-	gi|6321203|ref|NP_011280.1|/0/bifunctional aminoimidazole ribotide synthase/glycinamide ribotide synthase [Saccharomyces cerevisiae S288c]
852130	1554	179	543	10.62	34.31	1.69185	Up	4.58e-48	1.84e-47	EUG1	Saccharomyces cerevisiae S288c protein disulfide isomerase EUG1 (EUG1), partial mRNA	K09580|1|0.0|973|sce:YDR518W|protein disulfide-isomerase A1 [EC:5.3.4.1]	-	-	GO:0019725//cellular homeostasis	gi|6320726|ref|NP_010806.1|/0/protein disulfide isomerase EUG1 [Saccharomyces cerevisiae S288c]
853410	5052	313.97	953	5.64	18.22	1.69176	Up	2.13e-83	1.31e-82	NUP192	Saccharomyces cerevisiae S288c Nup192p (NUP192), partial mRNA	K14310|1|0.0|3232|sce:YJL039C|nuclear pore complex protein Nup205	-	-	-	gi|6322421|ref|NP_012495.1|/0/Nup192p [Saccharomyces cerevisiae S288c]
856900	1017	125	379	11.48	37.06	1.69074	Up	4.97e-34	1.52e-33	YER156C	Saccharomyces cerevisiae S288c hypothetical protein partial mRNA	K03189|1|3e-67|255|pfp:PFL1_04825|urease accessory protein	-	-	-	gi|731528|sp|P40093.1|YEY6_YEAST/0/RecName: Full=UPF0160 protein YER156C
854848	735	37	112	4.77	15.37	1.68806	Up	4.49e-11	7.96e-11	DCG1	Saccharomyces cerevisiae S288c Dcg1p (DCG1), partial mRNA	K01464|1|3e-17|89.0|bze:COCCADRAFT_30631|dihydropyrimidinase [EC:3.5.2.2];K10389|2|9e-10|64.3|pbn:PADG_11375|tubulin gamma;K15303|3|3e-09|62.4|tve:TRV_03226|aflatoxin B1 aldehyde reductase	-	-	-	gi|6322221|ref|NP_012296.1|/1.37232e-134/Dcg1p [Saccharomyces cerevisiae S288c]
855482	1365	2251	6812	152.59	491.66	1.688	Up	0	0	LAP3	Saccharomyces cerevisiae S288c bleomycin hydrolase (LAP3), partial mRNA	K01372|1|0.0|912|sce:YNL239W|bleomycin hydrolase [EC:3.4.22.40]	GO:0043231//intracellular membrane-bounded organelle	GO:0003676//nucleic acid binding;GO:0004175//endopeptidase activity	GO:0019538//protein metabolic process	gi|150421522|sp|Q01532.3|BLH1_YEAST/0/RecName: Full=Cysteine proteinase 1, mitochondrial; AltName: Full=Bleomycin hydrolase; Short=BLM hydrolase; AltName: Full=Homocysteine-thiolactonase; Short=HTLase; Short=Hcy-thiolactonase; AltName: Full=Leucine aminopeptidase 3; AltName: Full=Y3; Flags: Precursor
853690	2760	75	227	2.48	7.99	1.68786	Up	5.73e-21	1.34e-20	MCD4	Saccharomyces cerevisiae S288c mannose-ethanolamine phosphotransferase MCD4 (MCD4), partial mRNA	K05285|1|0.0|1760|sce:YKL165C|phosphatidylinositol glycan, class N [EC:2.7.-.-]	-	-	-	gi|6322683|ref|NP_012756.1|/0/mannose-ethanolamine phosphotransferase MCD4 [Saccharomyces cerevisiae S288c]
855049	1404	127	384	8.36	26.92	1.6871	Up	2.4e-34	7.41e-34	ARP9	Saccharomyces cerevisiae S288c Arp9p (ARP9), partial mRNA	K11768|1|0.0|838|sce:YMR033W|actin-related protein 9	-	-	-	gi|151946194|gb|EDN64425.1|/0/chromatin remodeling Snf/Swi complex subunit [Saccharomyces cerevisiae YJM789]
850497	2145	200	604	8.54	27.47	1.68555	Up	5.45e-53	2.32e-52	RGD2	Saccharomyces cerevisiae S288c Rgd2p (RGD2), partial mRNA	K19839|1|7e-06|53.5|tpf:TPHA_0E01620|Rho-type GTPase-activating protein 1/2	GO:0044464	-	GO:0007165//signal transduction	gi|16198342|ref|NP_428268.1|/0/Rgd2p [Saccharomyces cerevisiae S288c]
850449	462	62	187	13.12	42.14	1.68342	Up	1.81e-17	3.9e-17	YCR087C-A	Saccharomyces cerevisiae S288c hypothetical protein partial mRNA	K15263|1|5e-73|273|sce:YCR087C-A|cell growth-regulating nucleolar protein	GO:0044464	GO:0046914//transition metal ion binding	-	gi|586557|sp|P37263.1|YC16_YEAST/3.89858e-72/RecName: Full=UPF0743 protein YCR087C-A
856489	618	126	380	19.51	62.66	1.68333	Up	6.65e-34	2.03e-33	GAR1	Saccharomyces cerevisiae S288c H/ACA snoRNP pseudouridylase subunit GAR1 (GAR1), partial mRNA	K11128|1|1e-52|206|sce:YHR089C|H/ACA ribonucleoprotein complex subunit 1	GO:0044452//nucleolar part	GO:0016866//intramolecular transferase activity;GO:0003723//RNA binding	-	gi|323354650|gb|EGA86485.1|/1.41624e-64/Gar1p [Saccharomyces cerevisiae VL3]
852926	669	131	395	18.65	59.88	1.6829	Up	3.61e-35	1.13e-34	ORM1	Saccharomyces cerevisiae S288c sphingolipid homeostasis protein ORM1 (ORM1), partial mRNA	-	GO:0031224//intrinsic component of membrane	-	-	gi|6321475|ref|NP_011552.1|/1.68585e-114/sphingolipid homeostasis protein ORM1 [Saccharomyces cerevisiae S288c]
854888	1581	396	1194	23.09	74.13	1.68279	Up	8.35e-103	6.14e-102	ALO1	Saccharomyces cerevisiae S288c D-arabinono-1,4-lactone oxidase (ALO1), partial mRNA	K00107|1|0.0|1088|sce:YML086C|D-arabinono-1,4-lactone oxidase [EC:1.1.3.37]	GO:0044464	GO:0016899//oxidoreductase activity, acting on the CH-OH group of donors, oxygen as acceptor;GO:0050662//coenzyme binding	GO:0008152//metabolic process	gi|6323553|ref|NP_013624.1|/0/D-arabinono-1,4-lactone oxidase [Saccharomyces cerevisiae S288c]
852431	2484	468	1411	17.22	55.28	1.68267	Up	3.9e-121	3.26e-120	HSL7	Saccharomyces cerevisiae S288c protein arginine N-methyltransferase (HSL7), partial mRNA	K02516|1|0.0|1643|sce:YBR133C|type II protein arginine methyltransferase [EC:2.1.1.320]	-	-	-	gi|6319610|ref|NP_009691.1|/0/protein arginine N-methyltransferase [Saccharomyces cerevisiae S288c]
856580	570	225	678	37.98	121.86	1.68191	Up	4.1e-59	1.9e-58	CTR2	Saccharomyces cerevisiae S288c low-affinity Cu transporter (CTR2), partial mRNA	K14686|1|3e-100|364|sce:YHR175W|solute carrier family 31 (copper transporter), member 1	GO:0031224//intrinsic component of membrane	GO:0022890//inorganic cation transmembrane transporter activity	GO:0006825//copper ion transport	gi|398364867|ref|NP_012045.3|/2.33304e-99/low-affinity Cu transporter [Saccharomyces cerevisiae S288c]
856428	1272	2362	7116	172.17	552.27	1.68154	Up	0	0	YHR033W	Saccharomyces cerevisiae S288c putative glutamate 5-kinase partial mRNA	K00931|1|0.0|800|sce:YHR033W|glutamate 5-kinase [EC:2.7.2.11]	GO:0044424	GO:0003676//nucleic acid binding;GO:0016774//phosphotransferase activity, carboxyl group as acceptor	GO:0006560//proline metabolic process	gi|731646|sp|P38690.1|YHJ3_YEAST/0/RecName: Full=Uncharacterized protein YHR033W
854428	1992	178	536	8.2	26.28	1.68027	Up	4.7e-47	1.85e-46	SEC63	Saccharomyces cerevisiae S288c protein-transporting protein SEC63 (SEC63), partial mRNA	K09540|1|0.0|1199|sce:YOR254C|translocation protein SEC63	-	-	-	gi|6324828|ref|NP_014897.1|/0/protein-transporting protein SEC63 [Saccharomyces cerevisiae S288c]
855120	675	106	319	14.95	47.91	1.68018	Up	1.2e-28	3.3e-28	SNO1	Saccharomyces cerevisiae S288c putative pyridoxal 5'-phosphate synthase (SNO1), partial mRNA	K08681|1|1e-127|455|sce:YMR095C|5'-phosphate synthase pdxT subunit [EC:4.3.3.6]	-	-	-	gi|2501684|sp|Q03144.1|SNO1_YEAST/1.14978e-126/RecName: Full=Pyridoxal 5'-phosphate synthase subunit SNO1; AltName: Full=PDX2 homolog 1; Short=Pdx2.1; AltName: Full=Pyridoxal 5'-phosphate synthase glutaminase subunit
850504	1128	7979	23957	658.34	2104.57	1.67662	Up	0	0	ACT1	Saccharomyces cerevisiae S288c actin (ACT1), partial mRNA	K05692|1|0.0|753|tdl:TDEL_0C00470|actin beta/gamma 1	GO:0043232	GO:0032559//adenyl ribonucleotide binding	-	gi|14318479|ref|NP_116614.1|/0/actin [Saccharomyces cerevisiae S288c]
851306	2775	271	813	8.91	28.47	1.67595	Up	3.73e-70	1.98e-69	CDC13	Saccharomyces cerevisiae S288c telomere-binding protein CDC13 (CDC13), partial mRNA	K11115|1|0.0|1741|sce:YDL220C|cell division control protein 13	-	-	-	gi|6319981|ref|NP_010061.1|/0/telomere-binding protein CDC13 [Saccharomyces cerevisiae S288c]
851716	2259	193	579	7.82	24.98	1.67553	Up	1.82e-50	7.55e-50	HPR1	Saccharomyces cerevisiae S288c Hpr1p (HPR1), partial mRNA	K18712|1|0.0|1412|sce:YDR138W|THO complex subunit HPR1	-	-	-	gi|6320342|ref|NP_010422.1|/0/Hpr1p [Saccharomyces cerevisiae S288c]
1466463	201	16	48	8.76	27.98	1.67539	Up	1.98e-05	2.82e-05	YGR240C-A	Saccharomyces cerevisiae S288c hypothetical protein partial mRNA	-	-	-	-	gi|110288047|sp|Q3E786.1|YG240_YEAST/3.506e-33/RecName: Full=Uncharacterized protein YGR240C-A
855222	597	67	201	10.77	34.39	1.67497	Up	1.49e-18	3.3e-18	ADD37	Saccharomyces cerevisiae S288c Add37p (ADD37), partial mRNA	-	-	-	-	gi|6323838|ref|NP_013909.1|/2.99223e-103/Add37p [Saccharomyces cerevisiae S288c]
851069	1188	1861	5579	145.55	464.57	1.67438	Up	0	0	ILV5	Saccharomyces cerevisiae S288c ketol-acid reductoisomerase (ILV5), partial mRNA	K00053|1|0.0|755|sce:YLR355C|ketol-acid reductoisomerase [EC:1.1.1.86]	-	GO:0016616//oxidoreductase activity, acting on the CH-OH group of donors, NAD or NADP as acceptor;GO:0048037//cofactor binding	GO:0008652//cellular amino acid biosynthetic process	gi|768842126|gb|AJV66083.1|/0/Ilv5p [Saccharomyces cerevisiae YJM1447]
850430	1464	86	258	5.43	17.33	1.67425	Up	2.2e-23	5.47e-23	RAD18	Saccharomyces cerevisiae S288c E3 ubiquitin-protein ligase RAD18 (RAD18), partial mRNA	K10627|1|0.0|867|sce:YCR066W|E3 ubiquitin-protein ligase RAD18 [EC:2.3.2.27]	GO:0043231//intracellular membrane-bounded organelle	GO:0046914//transition metal ion binding;GO:0003677//DNA binding	GO:0006259//DNA metabolic process	gi|6319911|ref|NP_009992.1|/0/E3 ubiquitin-protein ligase RAD18 [Saccharomyces cerevisiae S288c]
852366	2931	222	665	6.91	22.03	1.67271	Up	1.33e-57	6.02e-57	PFF1	Saccharomyces cerevisiae S288c Pff1p (PFF1), partial mRNA	K13095|1|2e-61|238|cmt:CCM_09012|splicing factor 1	-	GO:0016787//hydrolase activity	GO:0019538//protein metabolic process	gi|330443435|ref|NP_009630.3|/0/Pff1p [Saccharomyces cerevisiae S288c]
856323	471	124	371	25.7	81.87	1.67157	Up	7.88e-33	2.36e-32	HPA2	Saccharomyces cerevisiae S288c histone acetyltransferase (HPA2), partial mRNA	K18852|1|3e-90|330|sce:YPR193C|D-amino-acid N-acetyltransferase [EC:2.3.1.36]	-	GO:0016407//acetyltransferase activity	-	gi|6325451|ref|NP_015519.1|/2.0393e-89/Hpa2p [Saccharomyces cerevisiae S288c]
856804	1563	99	296	5.84	18.59	1.67049	Up	1.71e-26	4.48e-26	ALD5	Saccharomyces cerevisiae S288c aldehyde dehydrogenase (NAD(P)(+)) ALD5 (ALD5), partial mRNA	K00128|1|0.0|998|sce:YER073W|aldehyde dehydrogenase (NAD+) [EC:1.2.1.3]	-	GO:0003824//catalytic activity	GO:0008152//metabolic process	gi|330443526|ref|NP_010996.2|/0/aldehyde dehydrogenase (NAD(P)(+)) ALD5 [Saccharomyces cerevisiae S288c]
856784	366	333.68	997.08	91.2	290.15	1.66969	Up	2.05e-85	1.28e-84	RPL34A	Saccharomyces cerevisiae S288c ribosomal 60S subunit protein L34A (RPL34A), partial mRNA	K02915|1|4e-49|192|sce:YER056C-A|large subunit ribosomal protein L34e	GO:0030529//intracellular ribonucleoprotein complex	GO:0005198//structural molecule activity	GO:0010467//gene expression	gi|9755331|ref|NP_010977.2|/5.07756e-48/ribosomal 60S subunit protein L34A [Saccharomyces cerevisiae S288c]
851264	660	260	775	37.55	119.18	1.66626	Up	1.94e-66	9.81e-66	ERP1	Saccharomyces cerevisiae S288c Erp1p (ERP1), partial mRNA	K20346|1|2e-123|441|sce:YAR002C-A|p24 family protein alpha	GO:0031224//intrinsic component of membrane	-	GO:0051234//establishment of localization	gi|6319319|ref|NP_009402.1|/1.62769e-122/Erp1p [Saccharomyces cerevisiae S288c]
853276	1668	467	1388	25.78	81.58	1.66196	Up	4.02e-117	3.29e-116	YJL163C	Saccharomyces cerevisiae S288c hypothetical protein partial mRNA	-	-	-	GO:0006810//transport	gi|1353030|sp|P46996.1|YJQ3_YEAST/0/RecName: Full=Uncharacterized membrane protein YJL163C
855891	1923	277	822	13.22	41.78	1.66009	Up	5.61e-70	2.97e-69	SRP72	Saccharomyces cerevisiae S288c signal recognition particle subunit SRP72 (SRP72), partial mRNA	K03108|1|0.0|1035|sce:YPL210C|signal recognition particle subunit SRP72	GO:0030529//intracellular ribonucleoprotein complex	GO:0003723//RNA binding	GO:0006613//cotranslational protein targeting to membrane	gi|37362700|ref|NP_015114.2|/0/signal recognition particle subunit SRP72 [Saccharomyces cerevisiae S288c]
855543	723	599	1778	78.58	248.34	1.66008	Up	3.01e-149	2.95e-148	RPS3	Saccharomyces cerevisiae S288c ribosomal 40S subunit protein S3 (RPS3), partial mRNA	K02985|1|6e-130|463|sce:YNL178W|small subunit ribosomal protein S3e	GO:0030529//intracellular ribonucleoprotein complex	GO:0003676//nucleic acid binding;GO:0005198//structural molecule activity	GO:0010467//gene expression	gi|398364505|ref|NP_014221.3|/6.3653e-129/ribosomal 40S subunit protein S3 [Saccharomyces cerevisiae S288c]
9164866	564	30	89	5.12	16.18	1.66	Up	6.9e-09	1.14e-08	HRA1	Saccharomyces cerevisiae S288c HRA1 ncRNA	K14802|1|1e-52|205|sce:YAL026C|phospholipid-transporting ATPase [EC:3.6.3.1]	-	-	-	gi|330443374|ref|NP_009376.2|/1.34289e-51/aminophospholipid-translocating P4-type ATPase DRS2 [Saccharomyces cerevisiae S288c]
851260	621	2152	6380	331.57	1046.63	1.65837	Up	0	0	EFB1	Saccharomyces cerevisiae S288c translation elongation factor 1 subunit beta (EFB1), partial mRNA	K03232|1|1e-78|292|sce:YAL003W|elongation factor 1-beta	-	-	GO:0006412//translation	gi|6319315|ref|NP_009398.1|/1.38651e-77/translation elongation factor 1 subunit beta [Saccharomyces cerevisiae S288c]
853695	1209	170	504	13.06	41.22	1.65819	Up	1.59e-43	5.89e-43	YKL162C	Saccharomyces cerevisiae S288c hypothetical protein partial mRNA	-	-	-	-	gi|549733|sp|P36052.1|NDUF7_YEAST/0/RecName: Full=NADH dehydrogenase [ubiquinone] complex I, assembly factor 7 homolog; AltName: Full=Protein midA homolog
855320	2199	304	900	12.66	39.91	1.65647	Up	3.16e-76	1.81e-75	FCP1	Saccharomyces cerevisiae S288c protein serine/threonine phosphatase (FCP1), partial mRNA	K15732|1|0.0|1319|sce:YMR277W|RNA polymerase II subunit A C-terminal domain phosphatase [EC:3.1.3.16]	GO:0043231//intracellular membrane-bounded organelle	GO:0016791//phosphatase activity	-	gi|6323933|ref|NP_014004.1|/0/Fcp1p [Saccharomyces cerevisiae S288c]
851427	321	358	1059	113.32	356.92	1.6552	Up	2.79e-89	1.82e-88	RPP1B	Saccharomyces cerevisiae S288c ribosomal protein P1B (RPP1B), partial mRNA	K02942|1|3e-31|133|sce:YDL130W|large subunit ribosomal protein LP1	-	-	-	gi|6320073|ref|NP_010153.1|/3.67328e-30/ribosomal protein P1B [Saccharomyces cerevisiae S288c]
851164	1347	115	340	7.9	24.88	1.65506	Up	8.49e-30	2.39e-29	ECM7	Saccharomyces cerevisiae S288c Ecm7p (ECM7), partial mRNA	-	-	-	-	gi|6323476|ref|NP_013548.1|/0/Ecm7p [Saccharomyces cerevisiae S288c]
850612	1641	262	775	14.71	46.31	1.65453	Up	8.07e-66	4.05e-65	RET2	Saccharomyces cerevisiae S288c coatomer subunit delta (RET2), partial mRNA	K20471|1|0.0|896|sce:YFR051C|coatomer subunit delta	GO:0030119//AP-type membrane coat adaptor complex	-	GO:0015031//protein transport	gi|398364409|ref|NP_116709.3|/0/coatomer subunit delta [Saccharomyces cerevisiae S288c]
854925	1608	274	810	15.7	49.42	1.65433	Up	1.17e-68	6.06e-68	VAN1	Saccharomyces cerevisiae S288c Van1p (VAN1), partial mRNA	K05530|1|0.0|1020|sce:YML115C|mannan polymerase I complex VAN1 subunit [EC:2.4.1.-]	-	-	-	gi|6323521|ref|NP_013592.1|/0/Van1p [Saccharomyces cerevisiae S288c]
856684	462	47	139	9.95	31.32	1.65432	Up	4.55e-13	8.58e-13	YEL028W	Saccharomyces cerevisiae S288c hypothetical protein partial mRNA	-	-	-	-	gi|602395|gb|AAB64505.1|/5.7987e-84/Yel028wp [Saccharomyces cerevisiae]
850663	1425	113	334	7.33	23.07	1.65413	Up	2.73e-29	7.61e-29	AYT1	Saccharomyces cerevisiae S288c acetyltransferase (AYT1), partial mRNA	K05607|1|3e-22|107|act:ACLA_008060|methylglutaconyl-CoA hydratase [EC:4.2.1.18];K19184|2|2e-13|78.2|ang:ANI_1_2062144|fumigaclavine B O-acetyltransferase [EC:2.3.1.205];K19747|4|1e-10|68.6|pte:PTT_16639|BAHD acyltransferase [EC:2.3.1.-];K13065|5|7e-06|52.8|adl:AURDEDRAFT_31749|shikimate O-hydroxycinnamoyltransferase [EC:2.3.1.133]	-	-	-	gi|6322965|ref|NP_013037.1|/0/Ayt1p [Saccharomyces cerevisiae S288c]
852394	4365	184	544	3.83	12.05	1.65362	Up	1.09e-46	4.26e-46	VPS15	Saccharomyces cerevisiae S288c ubiquitin-binding serine/threonine protein kinase VPS15 (VPS15), partial mRNA	K08333|1|0.0|2829|sce:YBR097W|phosphoinositide-3-kinase, regulatory subunit 4 [EC:2.7.11.1]	-	-	-	gi|349576476|dbj|GAA21647.1|/0/K7_Vps15p [Saccharomyces cerevisiae Kyokai no. 7]
853106	999	67985.5	200541	6361.18	19978.3	1.65107	Up	0	0	TDH3	Saccharomyces cerevisiae S288c glyceraldehyde-3-phosphate dehydrogenase (phosphorylating) TDH3 (TDH3), partial mRNA	K00134|1|0.0|657|sce:YGR192C|glyceraldehyde 3-phosphate dehydrogenase [EC:1.2.1.12]	GO:0044424	GO:0000166//nucleotide binding	GO:0006007//glucose catabolic process	gi|398366083|ref|NP_011708.3|/0/glyceraldehyde-3-phosphate dehydrogenase (phosphorylating) TDH3 [Saccharomyces cerevisiae S288c]
851736	1098	551	1625	46.75	146.79	1.65072	Up	1.77e-135	1.61e-134	HOM2	Saccharomyces cerevisiae S288c aspartate-semialdehyde dehydrogenase (HOM2), partial mRNA	K00133|1|0.0|728|sce:YDR158W|aspartate-semialdehyde dehydrogenase [EC:1.2.1.11]	GO:0044424	GO:0016620//oxidoreductase activity, acting on the aldehyde or oxo group of donors, NAD or NADP as acceptor;GO:0005515//protein binding;GO:0000166//nucleotide binding	GO:0006566//threonine metabolic process;GO:0000097//sulfur amino acid biosynthetic process	gi|398365877|ref|NP_010442.3|/0/aspartate-semialdehyde dehydrogenase [Saccharomyces cerevisiae S288c]
850638	1158	170	501	13.65	42.83	1.64972	Up	5.78e-43	2.12e-42	HIF1	Saccharomyces cerevisiae S288c Hif1p (HIF1), partial mRNA	K11372|1|6e-170|597|sce:YLL022C|HAT1-interacting factor 1	-	-	-	gi|665764495|pdb|4NQ0|A/6.27542e-169/Chain A, Structural Insights Into Yeast Histone Chaperone Hif1: A Scaffold Protein Recruiting Protein Complexes To Core Histones
855806	1470	244	719	15.33	48.09	1.64938	Up	6.64e-61	3.13e-60	BSC5	Saccharomyces cerevisiae S288c Bsc5p (BSC5), partial mRNA	-	-	-	-	gi|398365887|ref|NP_014467.3|/0/Bsc5p [Saccharomyces cerevisiae S288c]
854759	366	459.32	1351.92	125.54	393.42	1.64792	Up	1.12e-112	8.88e-112	RPL34B	Saccharomyces cerevisiae S288c ribosomal 60S subunit protein L34B (RPL34B), partial mRNA	K02915|1|4e-49|192|sce:YIL052C|large subunit ribosomal protein L34e	GO:0030529//intracellular ribonucleoprotein complex	GO:0005198//structural molecule activity	GO:0010467//gene expression	gi|765680247|gb|AJR39345.1|/5.07756e-48/Rpl34bp [Saccharomyces cerevisiae YJM470]
853277	1752	104	306	5.46	17.1	1.64702	Up	8.02e-27	2.12e-26	JJJ2	Saccharomyces cerevisiae S288c Jjj2p (JJJ2), partial mRNA	K09518|1|3e-10|67.8|ppa:PAS_chr1-1_0086|DnaJ homolog subfamily B member 12	-	GO:0005515//protein binding	GO:0044267//cellular protein metabolic process	gi|85666118|ref|NP_012373.2|/0/Jjj2p [Saccharomyces cerevisiae S288c]
855792	1761	552	1621	28.83	90.13	1.64444	Up	1.99e-134	1.8e-133	HOL1	Saccharomyces cerevisiae S288c Hol1p (HOL1), partial mRNA	K08856|1|1e-26|122|ani:AN1476.2|serine/threonine kinase 16 [EC:2.7.11.1];K08157|3|5e-14|80.1|cmt:CCM_01531|MFS transporter, DHA1 family, multidrug resistance protein	-	-	GO:0006810//transport	gi|398365829|ref|NP_014453.3|/0/Hol1p [Saccharomyces cerevisiae S288c]
850536	1641	127	372.93	7.13	22.29	1.64442	Up	4.34e-32	1.28e-31	HXT10	Saccharomyces cerevisiae S288c hexose transporter HXT10 (HXT10), partial mRNA	K08139|1|0.0|1070|sce:YFL011W|MFS transporter, SP family, sugar:H+ symporter	GO:0031224//intrinsic component of membrane	GO:0022857//transmembrane transporter activity	GO:0006810//transport	gi|14318510|ref|NP_116644.1|/0/hexose transporter HXT10 [Saccharomyces cerevisiae S288c]
856342	513	98	287	18.52	57.75	1.64074	Up	4.1e-25	1.05e-24	ECM34	Saccharomyces cerevisiae S288c Ecm34p (ECM34), partial mRNA	-	-	-	-	gi|6321744|ref|NP_011820.1|/6.09553e-97/Ecm34p [Saccharomyces cerevisiae S288c]
854001	510	55	161	10.46	32.6	1.63999	Up	9.75e-15	1.92e-14	YOL163W	Saccharomyces cerevisiae S288c hypothetical protein partial mRNA	K03448|1|3e-13|74.7|pcs:Pc22g12690|MFS transporter, ACS family, pantothenate transporter;K13336|4|8e-12|70.1|afv:AFLA_048740|peroxin-3	-	-	GO:0006810//transport	gi|51012785|gb|AAT92686.1|/1.62389e-94/YOL163W [Saccharomyces cerevisiae]
13393611	249	13	38	5.51	17.15	1.63808	Up	0.000193834	0.000264259	YDL022C-A	Saccharomyces cerevisiae S288c hypothetical protein partial mRNA	-	-	-	-	gi|160358968|sp|P0C5L6.1|YD022_YEAST/4.41326e-44/RecName: Full=Uncharacterized protein YDL022C-A
855831	1365	78	228	5.29	16.46	1.63762	Up	3.19e-20	7.36e-20	YPL245W	Saccharomyces cerevisiae S288c hypothetical protein partial mRNA	K09384|1|0.0|889|sce:YPL245W|uncharacterized protein	-	GO:0032559//adenyl ribonucleotide binding;GO:0016462//pyrophosphatase activity	-	gi|74676545|sp|Q12179.1|YP245_YEAST/0/RecName: Full=Uncharacterized protein YPL245W
853182	2106	91	266	3.96	12.32	1.63743	Up	2.45e-23	6.08e-23	YGR266W	Saccharomyces cerevisiae S288c hypothetical protein partial mRNA	K17261|1|1e-16|89.0|ppl:POSPLDRAFT_127413|adenylyl cyclase-associated protein	-	-	-	gi|1723773|sp|P53326.1|YG5L_YEAST/0/RecName: Full=Uncharacterized protein YGR266W
853588	1347	66	193	4.54	14.12	1.63698	Up	2.35e-17	5.04e-17	YJR124C	Saccharomyces cerevisiae S288c hypothetical protein partial mRNA	K13950|1|7e-70|265|pno:SNOG_05611|para-aminobenzoate synthetase [EC:2.6.1.85]	-	-	GO:0006810//transport	gi|1352923|sp|P47159.1|YJ94_YEAST/0/RecName: Full=Uncharacterized membrane protein YJR124C
855151	375	13	38	3.46	10.76	1.63683	Up	0.000193834	0.000264319	YMR122C	Saccharomyces cerevisiae S288c hypothetical protein partial mRNA	-	-	-	-	gi|45270712|gb|AAS56737.1|/1.84066e-66/YMR122C [Saccharomyces cerevisiae]
853997	1605	235	686	13.49	41.94	1.63644	Up	1.62e-57	7.3e-57	HRP1	Saccharomyces cerevisiae S288c Hrp1p (HRP1), partial mRNA	K14411|1|2e-158|560|sce:YOL123W|RNA-binding protein Musashi	-	-	-	gi|6324449|ref|NP_014518.1|/1.74477e-157/Hrp1p [Saccharomyces cerevisiae S288c]
850358	969	180	525	17.38	53.98	1.635	Up	2.25e-44	8.5e-44	CDC10	Saccharomyces cerevisiae S288c septin CDC10 (CDC10), partial mRNA	K16938|1|1e-174|612|sce:YCR002C|septin 3/9/12	GO:0032156//septin cytoskeleton	GO:0032561//guanyl ribonucleotide binding	GO:0009987//cellular process	gi|6319847|ref|NP_009928.1|/1.43219e-173/septin CDC10 [Saccharomyces cerevisiae S288c]
856284	5269	5188.06	15124.4	89.29	277.16	1.63415	Up	0	0	YPR158C-D	Saccharomyces cerevisiae S288c gag-pol fusion protein partial mRNA	K14835|1|8e-12|74.7|aje:HCAG_04880|ribosomal RNA methyltransferase Nop2 [EC:2.1.1.-]	-	-	-	gi|7839211|ref|NP_058195.1|/0/gag-pol fusion protein [Saccharomyces cerevisiae S288c]
855119	1437	48	139.98	3.09	9.58	1.63242	Up	9.24e-13	1.73e-12	CTF13	Saccharomyces cerevisiae S288c Ctf13p (CTF13), partial mRNA	K11576|1|0.0|902|sce:YMR094W|centromere DNA-binding protein complex CBF3 subunit C	-	-	-	gi|6323741|ref|NP_013812.1|/0/Ctf13p [Saccharomyces cerevisiae S288c]
853465	999	1062.63	3092.44	99.43	308.07	1.63151	Up	7.69e-252	1.2e-250	TDH2	Saccharomyces cerevisiae S288c glyceraldehyde-3-phosphate dehydrogenase (phosphorylating) TDH2 (TDH2), partial mRNA	K00134|1|0.0|655|sce:YJR009C|glyceraldehyde 3-phosphate dehydrogenase [EC:1.2.1.12]	GO:0044424	GO:0000166//nucleotide binding	GO:0006007//glucose catabolic process	gi|6322468|ref|NP_012542.1|/0/glyceraldehyde-3-phosphate dehydrogenase (phosphorylating) TDH2 [Saccharomyces cerevisiae S288c]
852458	1131	231	672	19.01	58.87	1.63077	Up	3.89e-56	1.72e-55	CSH1	Saccharomyces cerevisiae S288c mannosylinositol phosphorylceramide synthase catalytic subunit CSH1 (CSH1), partial mRNA	K05528|1|1e-07|58.5|pfj:MYCFIDRAFT_152600|alpha 1,6-mannosyltransferase [EC:2.4.1.232]	-	-	-	gi|762204594|gb|AJQ15838.1|/0/Csh1p [Saccharomyces cerevisiae YJM1399]
855799	984	43	125	4.09	12.65	1.62896	Up	1.15e-11	2.07e-11	YNR062C	Saccharomyces cerevisiae S288c hypothetical protein partial mRNA	-	-	-	-	gi|1730691|sp|P53748.1|YN91_YEAST/4.27787e-173/RecName: Full=Uncharacterized membrane protein YNR062C
854405	1314	3529	10244	248.78	768.89	1.62791	Up	0	0	WTM1	Saccharomyces cerevisiae S288c transcriptional modulator (WTM1), partial mRNA	K10752|1|1e-07|58.5|mlr:MELLADRAFT_53626|histone-binding protein RBBP4;K14848|4|4e-07|56.6|abv:AGABI2DRAFT213648|ribosome assembly protein RRB1	-	-	-	gi|398365853|ref|NP_014873.3|/0/Wtm1p [Saccharomyces cerevisiae S288c]
851548	984	371	1075	35.26	108.79	1.62544	Up	2.77e-88	1.78e-87	NOP1	Saccharomyces cerevisiae S288c rRNA methyltransferase NOP1 (NOP1), partial mRNA	K14563|1|2e-136|485|sce:YDL014W|rRNA 2'-O-methyltransferase fibrillarin [EC:2.1.1.-]	-	GO:0003676//nucleic acid binding;GO:0016741	GO:0006399//tRNA metabolic process;GO:0042254//ribosome biogenesis;GO:0006730//one-carbon metabolic process	gi|584377123|gb|EWG96976.1|/2.07554e-135/Nop1p [Saccharomyces cerevisiae R103]
852940	564	144	417	24.58	75.8	1.62471	Up	2.82e-35	8.89e-35	SCM4	Saccharomyces cerevisiae S288c Scm4p (SCM4), partial mRNA	K19717|1|4e-22|104|tdl:TDEL_0E01830|autophagy-related protein 33	-	-	-	gi|6321486|ref|NP_011563.1|/1.97896e-95/Scm4p [Saccharomyces cerevisiae S288c]
853526	378	19	55	5.01	15.44	1.62379	Up	7.79e-06	1.13e-05	RPA12	Saccharomyces cerevisiae S288c DNA-directed RNA polymerase I core subunit RPA12 (RPA12), partial mRNA	K03000|1|6e-69|258|sce:YJR063W|DNA-directed RNA polymerase I subunit RPA12	-	GO:0034062//RNA polymerase activity;GO:0046914//transition metal ion binding;GO:0003676//nucleic acid binding	GO:0010467//gene expression	gi|6322523|ref|NP_012597.1|/7.45238e-68/DNA-directed RNA polymerase I core subunit RPA12 [Saccharomyces cerevisiae S288c]
853470	1212	142	411	10.88	33.53	1.62377	Up	9.05e-35	2.81e-34	GPI14	Saccharomyces cerevisiae S288c glycosylphosphatidylinositol-alpha 1,4 mannosyltransferase I (GPI14), partial mRNA	K05284|1|0.0|761|sce:YJR013W|phosphatidylinositol glycan, class M [EC:2.4.1.-]	GO:0031090//organelle membrane;GO:0031224//intrinsic component of membrane	GO:0016757//transferase activity, transferring glycosyl groups	GO:0006497//protein lipidation	gi|42742257|ref|NP_012547.2|/0/glycosylphosphatidylinositol-alpha 1,4 mannosyltransferase I [Saccharomyces cerevisiae S288c]
854523	5314	474.47	1373.71	8.1	24.96	1.62362	Up	3.41e-112	2.69e-111	YOR343C-B	Saccharomyces cerevisiae S288c gag-pol fusion protein partial mRNA	K14835|1|5e-16|88.6|aje:HCAG_04880|ribosomal RNA methyltransferase Nop2 [EC:2.1.1.-]	-	-	-	gi|1122340|emb|CAA92351.1|/0/unknown [Saccharomyces cerevisiae]
856861	1722	477	1380	25.49	78.51	1.62295	Up	1.4e-112	1.11e-111	DSE1	Saccharomyces cerevisiae S288c Dse1p (DSE1), partial mRNA	-	-	-	-	gi|398364765|ref|NP_011050.3|/0/Dse1p [Saccharomyces cerevisiae S288c]
850345	4911	197	570	3.64	11.21	1.62278	Up	1.48e-47	5.89e-47	BUD3	Saccharomyces cerevisiae S288c Bud3p (BUD3), partial mRNA	-	GO:0044464	GO:0005088//Ras guanyl-nucleotide exchange factor activity	GO:0007266//Rho protein signal transduction	gi|10383775|ref|NP_009914.2|/0/Bud3p [Saccharomyces cerevisiae S288c]
855597	2541	77	222.89	2.77	8.53	1.62266	Up	2.07e-19	4.69e-19	SPC98	Saccharomyces cerevisiae S288c Spc98p (SPC98), partial mRNA	K16570|1|0.0|1675|sce:YNL126W|gamma-tubulin complex component 3	GO:0005819//spindle	-	GO:0007010//cytoskeleton organization	gi|6324203|ref|NP_014273.1|/0/Spc98p [Saccharomyces cerevisiae S288c]
851455	1434	128	370	8.25	25.39	1.62179	Up	2.06e-31	6.02e-31	QRI1	Saccharomyces cerevisiae S288c UDP-N-acetylglucosamine diphosphorylase (QRI1), partial mRNA	K00972|1|0.0|962|sce:YDL103C|UDP-N-acetylglucosamine/UDP-N-acetylgalactosamine diphosphorylase [EC:2.7.7.23 2.7.7.83]	-	-	-	gi|6320100|ref|NP_010180.1|/0/UDP-N-acetylglucosamine diphosphorylase [Saccharomyces cerevisiae S288c]
851804	1272	54	156	3.94	12.11	1.61993	Up	4.15e-14	8.06e-14	SPR28	Saccharomyces cerevisiae S288c septin SPR28 (SPR28), partial mRNA	K16947|1|0.0|824|sce:YDR218C|sporulation-regulated protein 28	GO:0032156//septin cytoskeleton	GO:0032561//guanyl ribonucleotide binding	GO:0009987//cellular process	gi|768787301|gb|AJV11903.1|/0/Spr28p [Saccharomyces cerevisiae YJM1447]
855249	1374	114	329	7.68	23.59	1.619	Up	4.7e-28	1.28e-27	YMR209C	Saccharomyces cerevisiae S288c hypothetical protein partial mRNA	K19787|1|5e-15|83.2|ztr:MYCGRDRAFT_25801|carnosine N-methyltransferase [EC:2.1.1.22]	-	-	-	gi|2497188|sp|Q03648.1|YM59_YEAST/0/RecName: Full=Uncharacterized protein YMR209C
854982	441	249.11	718.63	55.46	170.35	1.61898	Up	3.37e-59	1.56e-58	RPS18B	Saccharomyces cerevisiae S288c ribosomal 40S subunit protein S18B (RPS18B), partial mRNA	K02964|1|9e-81|298|sce:YML026C|small subunit ribosomal protein S18e	GO:0015935//small ribosomal subunit	GO:0003676//nucleic acid binding;GO:0005198//structural molecule activity	GO:0010467//gene expression;GO:0022613//ribonucleoprotein complex biogenesis	gi|6320658|ref|NP_010738.1|/8.56005e-80/ribosomal 40S subunit protein S18A [Saccharomyces cerevisiae S288c]
854811	1122	189	545	15.68	48.14	1.61831	Up	2.37e-45	9.09e-45	YIA6	Saccharomyces cerevisiae S288c NAD+ transporter (YIA6), partial mRNA	K15115|1|0.0|720|sce:YIL006W|solute carrier family 25 (mitochondrial folate transporter), member 32	GO:0019866//organelle inner membrane;GO:0031224//intrinsic component of membrane	-	GO:0006810//transport	gi|6322185|ref|NP_012260.1|/0/Yia6p [Saccharomyces cerevisiae S288c]
854078	876	136	392	14.59	44.77	1.61755	Up	4.56e-33	1.37e-32	BRX1	Saccharomyces cerevisiae S288c Brx1p (BRX1), partial mRNA	K14820|1|2e-152|538|sce:YOL077C|ribosome biogenesis protein BRX1	-	GO:0016876//ligase activity, forming aminoacyl-tRNA and related compounds;GO:0032559//adenyl ribonucleotide binding	GO:0010467//gene expression	gi|151945558|gb|EDN63799.1|/2.21575e-151/conserved protein [Saccharomyces cerevisiae YJM789]
853023	1542	58	167	3.47	10.64	1.61649	Up	6.07e-15	1.21e-14	PPT1	Saccharomyces cerevisiae S288c protein serine/threonine phosphatase (PPT1), partial mRNA	K04460|1|0.0|1017|sce:YGR123C|serine/threonine-protein phosphatase 5 [EC:3.1.3.16]	GO:0043231//intracellular membrane-bounded organelle	GO:0043169//cation binding;GO:0004721//phosphoprotein phosphatase activity	GO:0006464//cellular protein modification process	gi|398365781|ref|NP_011639.3|/0/Ppt1p [Saccharomyces cerevisiae S288c]
854772	1422	231	665	15.02	46.02	1.61538	Up	7.63e-55	3.32e-54	TED1	Saccharomyces cerevisiae S288c Ted1p (TED1), partial mRNA	-	-	GO:0003824//catalytic activity	-	gi|6322150|ref|NP_012225.1|/0/Ted1p [Saccharomyces cerevisiae S288c]
856664	1413	651	1873	42.59	130.47	1.61513	Up	4.95e-151	4.91e-150	FRD1	Saccharomyces cerevisiae S288c fumarate reductase (FRD1), partial mRNA	K18561|1|0.0|893|sce:YEL047C|FAD-dependent fumarate reductase [EC:1.3.8.-]	-	GO:0016627//oxidoreductase activity, acting on the CH-CH group of donors	GO:0008152//metabolic process	gi|919304172|gb|KOH51233.1|/0/FRD1p Soluble fumarate reductase [Saccharomyces sp. 'boulardii']
850891	765	655	1884	80.97	247.97	1.61471	Up	7.45e-152	7.44e-151	NCW2	Saccharomyces cerevisiae S288c Ncw2p (NCW2), partial mRNA	-	-	-	-	gi|323308025|gb|EGA61279.1|/8.39631e-67/YLR194C-like protein [Saccharomyces cerevisiae FostersO]
853246	1209	87	250	6.68	20.44	1.61348	Up	1.4e-21	3.34e-21	YJL193W	Saccharomyces cerevisiae S288c hypothetical protein partial mRNA	K15283|1|0.0|745|sce:YJL193W|solute carrier family 35, member E1	GO:0031224//intrinsic component of membrane	-	GO:0051234//establishment of localization	gi|731957|sp|P39542.1|YJT3_YEAST/0/RecName: Full=Uncharacterized transporter YJL193W
851956	1143	79	227	6.43	19.67	1.61311	Up	9.85e-20	2.24e-19	TRP4	Saccharomyces cerevisiae S288c anthranilate phosphoribosyltransferase (TRP4), partial mRNA	K00766|1|0.0|763|sce:YDR354W|anthranilate phosphoribosyltransferase [EC:2.4.2.18]	-	GO:0016763//transferase activity, transferring pentosyl groups	GO:0006568//tryptophan metabolic process	gi|398366515|ref|NP_010641.3|/0/anthranilate phosphoribosyltransferase [Saccharomyces cerevisiae S288c]
855618	3552	253	726	6.48	19.8	1.61143	Up	1.8e-59	8.36e-59	INP52	Saccharomyces cerevisiae S288c phosphatidylinositol-3-/phosphoinositide 5-phosphatase INP52 (INP52), partial mRNA	K20279|1|0.0|2163|sce:YNL106C|synaptojanin [EC:3.1.3.36]	-	-	-	gi|761520750|gb|AJP41227.1|/0/Inp52p [Saccharomyces cerevisiae YJM1078]
850733	1692	11520.6	33040.1	626.71	1913.67	1.61047	Up	0	0	PDC1	Saccharomyces cerevisiae S288c indolepyruvate decarboxylase 1 (PDC1), partial mRNA	K01568|1|0.0|1090|sce:YLR044C|pyruvate decarboxylase [EC:4.1.1.1]	-	-	-	gi|6323073|ref|NP_013145.1|/0/indolepyruvate decarboxylase 1 [Saccharomyces cerevisiae S288c]
853602	4329	199	571	4.18	12.76	1.61005	Up	3.87e-47	1.53e-46	MET5	Saccharomyces cerevisiae S288c sulfite reductase (NADPH) subunit beta (MET5), partial mRNA	K00381|1|0.0|2788|sce:YJR137C|sulfite reductase (NADPH) hemoprotein beta-component [EC:1.8.1.2]	-	GO:0051540;GO:0005506//iron ion binding;GO:0003824//catalytic activity;GO:0000166//nucleotide binding	GO:0008152//metabolic process	gi|14318438|ref|NP_116579.1|/0/sulfite reductase (NADPH) subunit beta [Saccharomyces cerevisiae S288c]
853081	1728	129	370	6.87	20.97	1.60994	Up	4.11e-31	1.19e-30	MSM1	Saccharomyces cerevisiae S288c methionine--tRNA ligase MSM1 (MSM1), partial mRNA	K01874|1|0.0|1153|sce:YGR171C|methionyl-tRNA synthetase [EC:6.1.1.10]	GO:0044424	GO:0004812//aminoacyl-tRNA ligase activity;GO:0032559//adenyl ribonucleotide binding	GO:0006418//tRNA aminoacylation for protein translation	gi|6321610|ref|NP_011687.1|/0/methionine--tRNA ligase MSM1 [Saccharomyces cerevisiae S288c]
851879	2628	71.97	206	2.5	7.62	1.60786	Up	2.96e-18	6.52e-18	ZIP1	Saccharomyces cerevisiae S288c Zip1p (ZIP1), partial mRNA	K12768|1|0.0|1586|sce:YDR285W|synaptonemal complex protein ZIP1	-	-	-	gi|6320491|ref|NP_010571.1|/0/Zip1p [Saccharomyces cerevisiae S288c]
851266	1866	183	524	9.01	27.46	1.60773	Up	2.76e-43	1.02e-42	RFA1	Saccharomyces cerevisiae S288c replication factor A subunit protein RFA1 (RFA1), partial mRNA	K07466|1|0.0|1221|sce:YAR007C|replication factor A1	GO:0043231//intracellular membrane-bounded organelle	GO:0003676//nucleic acid binding	GO:0006259//DNA metabolic process	gi|6319321|ref|NP_009404.1|/0/replication factor A subunit protein RFA1 [Saccharomyces cerevisiae S288c]
853083	1107	88	251	7.4	22.48	1.60304	Up	1.83e-21	4.34e-21	RBG2	Saccharomyces cerevisiae S288c Rbg2p (RBG2), partial mRNA	K06944|1|0.0|710|sce:YGR173W|uncharacterized protein	GO:0044464	GO:0032561//guanyl ribonucleotide binding	-	gi|6321612|ref|NP_011689.1|/0/Rbg2p [Saccharomyces cerevisiae S288c]
854655	3357	365	1041	9.9	30.06	1.60234	Up	7.8e-84	4.81e-83	ESL1	Saccharomyces cerevisiae S288c Esl1p (ESL1), partial mRNA	-	-	-	-	gi|6322040|ref|NP_012115.1|/0/Esl1p [Saccharomyces cerevisiae S288c]
852309	1902	171	488	8.26	25.08	1.60232	Up	2.95e-40	1.03e-39	FUR4	Saccharomyces cerevisiae S288c uracil permease (FUR4), partial mRNA	K03457|1|0.0|1027|ncs:NCAS_0A10210|nucleobase:cation symporter-1, NCS1 family	GO:0044464	GO:0015932//nucleobase-containing compound transmembrane transporter activity	GO:0015931//nucleobase-containing compound transport	gi|6319495|ref|NP_009577.1|/0/Fur4p [Saccharomyces cerevisiae S288c]
853385	2142	185	527	7.91	24	1.60128	Up	3.07e-43	1.13e-42	NUP82	Saccharomyces cerevisiae S288c linker nucleoporin NUP82 (NUP82), partial mRNA	K18719|1|0.0|1376|sce:YJL061W|nucleoporin NUP82	-	-	-	gi|6322400|ref|NP_012474.1|/0/linker nucleoporin NUP82 [Saccharomyces cerevisiae S288c]
855849	714	800.59	2280.75	106.42	322.79	1.60083	Up	3.56e-181	4.18e-180	HSP32	Saccharomyces cerevisiae S288c glutathione-independent methylglyoxalase family protein (HSP32), partial mRNA	K10747|1|6e-46|184|aje:HCAG_06583|DNA ligase 1 [EC:6.5.1.1 6.5.1.6 6.5.1.7]	-	-	-	gi|6324975|ref|NP_015043.1|/6.39256e-134/Hsp32p [Saccharomyces cerevisiae S288c]
856699	1482	197	561	12.27	37.21	1.60056	Up	6.69e-46	2.59e-45	NPP2	Saccharomyces cerevisiae S288c nucleotide diphosphatase/phosphodiesterase NPP2 (NPP2), partial mRNA	-	-	-	-	gi|6320821|ref|NP_010900.1|/0/nucleotide diphosphatase/phosphodiesterase NPP2 [Saccharomyces cerevisiae S288c]
852011	1470	51	145	3.2	9.7	1.59991	Up	5.7e-13	1.07e-12	DIT2	Saccharomyces cerevisiae S288c putative cytochrome P450 (DIT2), partial mRNA	K00493|1|0.0|967|sce:YDR402C|unspecific monooxygenase [EC:1.14.14.1]	-	GO:0016491//oxidoreductase activity;GO:0005506//iron ion binding	GO:0008152//metabolic process	gi|1706087|sp|P21595.2|CP56_YEAST/0/RecName: Full=Cytochrome P450-DIT2; AltName: Full=Cytochrome P450 56
851261	3825	574	1633	13.64	41.33	1.59935	Up	5.1e-130	4.5e-129	VPS8	Saccharomyces cerevisiae S288c CORVET complex membrane-binding subunit VPS8 (VPS8), partial mRNA	K20178|1|0.0|2464|sce:YAL002W|vacuolar protein sorting-associated protein 8	-	GO:0046914//transition metal ion binding	-	gi|41629668|ref|NP_009399.2|/0/CORVET complex membrane-binding subunit VPS8 [Saccharomyces cerevisiae S288c]
853078	1131	115	327	9.46	28.65	1.59862	Up	2.18e-27	5.85e-27	YGR168C	Saccharomyces cerevisiae S288c hypothetical protein partial mRNA	-	-	-	-	gi|1723725|sp|P53293.1|YG3W_YEAST/0/RecName: Full=Uncharacterized protein YGR168C
855271	3090	161	457.96	4.75	14.38	1.59806	Up	1.51e-37	4.97e-37	PEP5	Saccharomyces cerevisiae S288c tethering complex subunit PEP5 (PEP5), partial mRNA	K20179|1|0.0|1927|sce:YMR231W|vacuolar protein sorting-associated protein 11	-	GO:0046914//transition metal ion binding	-	gi|6323887|ref|NP_013958.1|/0/tethering complex subunit PEP5 [Saccharomyces cerevisiae S288c]
856431	1416	69	196	4.5	13.62	1.59773	Up	5.25e-17	1.11e-16	BRL1	Saccharomyces cerevisiae S288c Brl1p (BRL1), partial mRNA	-	GO:0031224//intrinsic component of membrane	-	GO:0050658//RNA transport	gi|6321825|ref|NP_011901.1|/0/Brl1p [Saccharomyces cerevisiae S288c]
855474	2304	289	821	11.48	34.72	1.59664	Up	3.67e-66	1.85e-65	YNL247W	Saccharomyces cerevisiae S288c cysteine--tRNA ligase partial mRNA	K01883|1|0.0|1443|sce:YNL247W|cysteinyl-tRNA synthetase [EC:6.1.1.16]	-	-	-	gi|6324082|ref|NP_014152.1|/0/cysteine--tRNA ligase [Saccharomyces cerevisiae S288c]
856374	1482	182	517	11.34	34.29	1.59637	Up	2.67e-42	9.68e-42	YHL012W	Saccharomyces cerevisiae S288c UTP--glucose-1-phosphate uridylyltransferase partial mRNA	K00963|1|0.0|983|sce:YHL012W|UTP--glucose-1-phosphate uridylyltransferase [EC:2.7.7.9]	-	-	-	gi|6321775|ref|NP_011851.1|/0/UTP--glucose-1-phosphate uridylyltransferase [Saccharomyces cerevisiae S288c]
853792	771	173	491	21.21	64.1	1.59558	Up	3.27e-40	1.14e-39	YKL071W	Saccharomyces cerevisiae S288c hypothetical protein partial mRNA	K17644|1|6e-23|108|nhe:NECHADRAFT_44851|norsolorinic acid ketoreductase [EC:1.1.1.349]	-	-	-	gi|549691|sp|P36086.1|YKH1_YEAST/8.21235e-141/RecName: Full=Uncharacterized oxidoreductase YKL071W
855637	3537	419	1188.99	10.78	32.57	1.59519	Up	1.1e-94	7.58e-94	TCB2	Saccharomyces cerevisiae S288c tricalbin (TCB2), partial mRNA	-	-	-	-	gi|6324242|ref|NP_014312.1|/0/Tcb2p [Saccharomyces cerevisiae S288c]
851148	1956	940	2666	44.1	133.18	1.59453	Up	3.7e-210	4.95e-209	CRN1	Saccharomyces cerevisiae S288c Crn1p (CRN1), partial mRNA	K13886|1|0.0|1164|sce:YLR429W|coronin-1B/1C/6	-	-	-	gi|6323460|ref|NP_013533.1|/0/Crn1p [Saccharomyces cerevisiae S288c]
853253	1761	383	1086	20	60.38	1.59407	Up	1.01e-86	6.41e-86	MNN5	Saccharomyces cerevisiae S288c alpha-1,2-mannosyltransferase MNN5 (MNN5), partial mRNA	K05536|1|0.0|1176|sce:YJL186W|alpha 1,2-mannosyltransferase [EC:2.4.1.-]	-	-	-	gi|330443597|ref|NP_012349.2|/0/alpha-1,2-mannosyltransferase MNN5 [Saccharomyces cerevisiae S288c]
4594642	483	995.67	2822.75	200.82	606.19	1.59387	Up	2.45e-222	3.42e-221	YER190C-B	Saccharomyces cerevisiae S288c hypothetical protein partial mRNA	-	-	-	-	gi|151942978|gb|EDN61322.1|/1.0231e-89/conserved protein [Saccharomyces cerevisiae YJM789]
852962	2583	130.99	371	4.63	13.97	1.59325	Up	5.35e-31	1.55e-30	ENV11	Saccharomyces cerevisiae S288c Env11p (ENV11), partial mRNA	-	-	-	-	gi|398365511|ref|NP_011585.3|/0/Env11p [Saccharomyces cerevisiae S288c]
855154	2832	605	1712.99	19.49	58.76	1.5921	Up	2.91e-135	2.65e-134	EPO1	Saccharomyces cerevisiae S288c Epo1p (EPO1), partial mRNA	-	-	-	-	gi|6323772|ref|NP_013843.1|/0/Epo1p [Saccharomyces cerevisiae S288c]
856182	882	251	710	26.74	80.52	1.59035	Up	3.87e-57	1.73e-56	SPE3	Saccharomyces cerevisiae S288c spermidine synthase (SPE3), partial mRNA	K00797|1|1e-159|562|sce:YPR069C|spermidine synthase [EC:2.5.1.16]	-	GO:0016765//transferase activity, transferring alkyl or aryl (other than methyl) groups	GO:0006596//polyamine biosynthetic process	gi|6325326|ref|NP_015394.1|/1.11101e-158/spermidine synthase [Saccharomyces cerevisiae S288c]
855959	447	29	82	6.36	19.15	1.59025	Up	7.1e-08	1.13e-07	POC4	Saccharomyces cerevisiae S288c Poc4p (POC4), partial mRNA	K11882|1|4e-74|276|sce:YPL144W|proteasome chaperone 4	-	-	-	gi|6325113|ref|NP_015181.1|/3.46307e-73/Poc4p [Saccharomyces cerevisiae S288c]
854881	2700	227	642	7.68	23.11	1.58934	Up	8.04e-52	3.37e-51	UTP14	Saccharomyces cerevisiae S288c Utp14p (UTP14), partial mRNA	K14567|1|0.0|1445|sce:YML093W|U3 small nucleolar RNA-associated protein 14	-	-	-	gi|6323546|ref|NP_013617.1|/0/Utp14p [Saccharomyces cerevisiae S288c]
852815	1512	144	407	8.79	26.45	1.58933	Up	1.94e-33	5.87e-33	ALG2	Saccharomyces cerevisiae S288c GDP-Man:Man(1)GlcNAc(2)-PP-dolichol alpha-1,3-mannosyltransferase (ALG2), partial mRNA	K03843|1|0.0|985|sce:YGL065C|alpha-1,3/alpha-1,6-mannosyltransferase [EC:2.4.1.132 2.4.1.257]	-	-	GO:0008152//metabolic process	gi|6321373|ref|NP_011450.1|/0/GDP-Man:Man(1)GlcNAc(2)-PP-dolichol alpha-1,3-mannosyltransferase [Saccharomyces cerevisiae S288c]
852196	1377	103	291	6.92	20.82	1.58913	Up	2.38e-24	6.02e-24	ALG3	Saccharomyces cerevisiae S288c dolichyl-P-Man:Man(5)GlcNAc(2)-PP-dolichol alpha-1,3-mannosyltransferase (ALG3), partial mRNA	K03845|1|0.0|857|sce:YBL082C|alpha-1,3-mannosyltransferase [EC:2.4.1.258]	GO:0031224//intrinsic component of membrane;GO:0043231//intracellular membrane-bounded organelle	GO:0016757//transferase activity, transferring glycosyl groups	-	gi|6319389|ref|NP_009471.1|/0/dolichyl-P-Man:Man(5)GlcNAc(2)-PP-dolichol alpha-1,3-mannosyltransferase [Saccharomyces cerevisiae S288c]
850628	3054	299	844	8.92	26.82	1.58819	Up	2.1e-67	1.08e-66	GPI13	Saccharomyces cerevisiae S288c mannose-ethanolamine phosphotransferase GPI13 (GPI13), partial mRNA	K05288|1|0.0|1896|sce:YLL031C|phosphatidylinositol glycan, class O	-	-	-	gi|6322997|ref|NP_013069.1|/0/mannose-ethanolamine phosphotransferase GPI13 [Saccharomyces cerevisiae S288c]
852243	3078	293	827	8.68	26.07	1.58662	Up	4.47e-66	2.25e-65	APL3	Saccharomyces cerevisiae S288c Apl3p (APL3), partial mRNA	K11824|1|0.0|1902|sce:YBL037W|AP-2 complex subunit alpha	-	-	-	gi|6319434|ref|NP_009516.1|/0/Apl3p [Saccharomyces cerevisiae S288c]
852548	1164	234	659.99	18.69	56.13	1.58651	Up	7.4e-53	3.14e-52	RRT2	Saccharomyces cerevisiae S288c diphthamide synthase (RRT2), partial mRNA	K17868|1|0.0|797|sce:YBR246W|diphthine methyl ester acylhydrolase [EC:3.1.1.97]	-	-	-	gi|6319723|ref|NP_009805.1|/0/diphthamide synthase [Saccharomyces cerevisiae S288c]
851441	2181	245	691	10.29	30.9	1.58636	Up	1.91e-55	8.34e-55	NUP84	Saccharomyces cerevisiae S288c Nup84p (NUP84), partial mRNA	K14301|1|0.0|1430|sce:YDL116W|nuclear pore complex protein Nup107	GO:0005635//nuclear envelope	-	GO:0051234//establishment of localization	gi|6320087|ref|NP_010167.1|/0/Nup84p [Saccharomyces cerevisiae S288c]
854865	681	488	1376	68.19	204.72	1.58602	Up	1.4e-108	1.06e-107	URA5	Saccharomyces cerevisiae S288c orotate phosphoribosyltransferase URA5 (URA5), partial mRNA	K00762|1|6e-122|436|sce:YML106W|orotate phosphoribosyltransferase [EC:2.4.2.10]	-	GO:0016763//transferase activity, transferring pentosyl groups;GO:0046872//metal ion binding	GO:0006220//pyrimidine nucleotide metabolic process	gi|969812611|pdb|4WN3|A/5.64334e-121/Chain A, Crystal Structure Of Saccharomyces Cerevisiae Omp Synthase In Complex With Prp(nh)p
856866	3429	837	2360	22.22	66.7	1.58583	Up	7.85e-185	9.4e-184	SAK1	Saccharomyces cerevisiae S288c serine/threonine protein kinase SAK1 (SAK1), partial mRNA	K21157|1|0.0|1943|sce:YER129W|SNF1-activating kinase 1 [EC:2.7.11.1]	-	-	-	gi|398364785|ref|NP_011055.3|/0/serine/threonine protein kinase SAK1 [Saccharomyces cerevisiae S288c]
851289	4614	281.22	791.79	5.53	16.59	1.58496	Up	4.68e-63	2.26e-62	FLO1	Saccharomyces cerevisiae S288c flocculin FLO1 (FLO1), partial mRNA	K01183|1|2e-08|63.5|cot:CORT_0B02300|chitinase [EC:3.2.1.14];K19898|5|3e-06|55.8|ndi:NDAI_0C02370|alpha-agglutinin	-	-	-	gi|6319341|ref|NP_009424.1|/0/flocculin FLO1 [Saccharomyces cerevisiae S288c]
854844	1095	81	228	6.89	20.65	1.58357	Up	2.54e-19	5.73e-19	YVH1	Saccharomyces cerevisiae S288c tyrosine protein phosphatase YVH1 (YVH1), partial mRNA	K14819|1|0.0|709|sce:YIR026C|dual specificity phosphatase 12 [EC:3.1.3.16 3.1.3.48]	-	GO:0004721//phosphoprotein phosphatase activity	GO:0006796//phosphate-containing compound metabolic process;GO:0006464//cellular protein modification process	gi|398364689|ref|NP_012292.3|/0/tyrosine protein phosphatase YVH1 [Saccharomyces cerevisiae S288c]
853550	879	335	943	35.81	107.32	1.58348	Up	7.91e-75	4.45e-74	EMC2	Saccharomyces cerevisiae S288c Emc2p (EMC2), partial mRNA	-	-	-	-	gi|6322547|ref|NP_012621.1|/2.22978e-151/Emc2p [Saccharomyces cerevisiae S288c]
855612	363	53	149	14.62	43.76	1.58167	Up	4.1e-13	7.76e-13	CYB5	Saccharomyces cerevisiae S288c Cyb5p (CYB5), partial mRNA	K00326|1|3e-17|87.0|ani:AN8920.2|cytochrome-b5 reductase [EC:1.6.2.2]	-	GO:0005506//iron ion binding	-	gi|398364811|ref|NP_014288.3|/1.24826e-62/Cyb5p [Saccharomyces cerevisiae S288c]
853020	1209	172	483	13.21	39.5	1.58022	Up	4.76e-39	1.62e-38	YGR122W	Saccharomyces cerevisiae S288c hypothetical protein partial mRNA	-	-	-	-	gi|1723704|sp|P53272.1|YG34_YEAST/0/RecName: Full=Uncharacterized protein YGR122W
852371	2895	594	1667	18.71	55.92	1.57955	Up	2.54e-130	2.24e-129	RPG1	Saccharomyces cerevisiae S288c translation initiation factor eIF3 core subunit a (RPG1), partial mRNA	K03254|1|0.0|1587|sce:YBR079C|translation initiation factor 3 subunit A	-	-	-	gi|6319553|ref|NP_009635.1|/0/translation initiation factor eIF3 core subunit a [Saccharomyces cerevisiae S288c]
852283	399	90.56	254.19	22.5	67.24	1.57939	Up	2.02e-21	4.78e-21	HTA2	Saccharomyces cerevisiae S288c histone H2A (HTA2), partial mRNA	K11251|1|4e-46|182|sce:YBL003C|histone H2A	GO:0000785//chromatin;GO:0043231//intracellular membrane-bounded organelle	GO:0003676//nucleic acid binding	GO:0034728//nucleosome organization	gi|6319470|ref|NP_009552.1|/5.27561e-45/histone H2A [Saccharomyces cerevisiae S288c]
856304	666	191	536	27.32	81.64	1.57932	Up	4.11e-43	1.51e-42	YPR174C	Saccharomyces cerevisiae S288c hypothetical protein partial mRNA	-	-	-	-	gi|74676419|sp|Q06616.1|YP174_YEAST/5.17226e-124/RecName: Full=Nuclear envelope protein YPR174C
856334	3099	5421.24	15215.5	159.42	476.39	1.57931	Up	0	0	YPR204W	Saccharomyces cerevisiae S288c Y' element ATP-dependent helicase partial mRNA	-	-	-	-	gi|158931153|sp|Q07888.2|YL067_YEAST/0/RecName: Full=Y' element ATP-dependent helicase YLL067C
851128	5314	1290.56	3620.77	22.02	65.79	1.57905	Up	1.25e-280	2.07e-279	YLR410W-B	Saccharomyces cerevisiae S288c gag-pol fusion protein partial mRNA	K14835|1|5e-16|88.6|aje:HCAG_04880|ribosomal RNA methyltransferase Nop2 [EC:2.1.1.-]	-	-	-	gi|941963599|gb|KQC44469.1|/0/fusion protein [Saccharomyces sp. 'boulardii']
854490	1017	26	73	2.39	7.14	1.57891	Up	4.25e-07	6.53e-07	SPS4	Saccharomyces cerevisiae S288c Sps4p (SPS4), partial mRNA	K12772|1|0.0|677|sce:YOR313C|sporulation-specific protein 4	-	-	-	gi|398366211|ref|NP_014958.3|/0/Sps4p [Saccharomyces cerevisiae S288c]
856846	3342	258	723.99	7.03	21	1.57879	Up	1.89e-57	8.52e-57	KAP123	Saccharomyces cerevisiae S288c Kap123p (KAP123), partial mRNA	K20221|1|0.0|2029|sce:YER110C|importin-4	-	GO:0022892//substrate-specific transporter activity	GO:0015031//protein transport	gi|6320956|ref|NP_011035.1|/0/Kap123p [Saccharomyces cerevisiae S288c]
852494	1269	76	213	5.55	16.57	1.57801	Up	4.72e-18	1.03e-17	MSI1	Saccharomyces cerevisiae S288c Msi1p (MSI1), partial mRNA	K10752|1|3e-166|585|ndi:NDAI_0C05510|histone-binding protein RBBP4	-	-	-	gi|6319672|ref|NP_009754.1|/0/Msi1p [Saccharomyces cerevisiae S288c]
850624	1899	64.99	182	3.14	9.37	1.57728	Up	6.44e-16	1.32e-15	GRC3	Saccharomyces cerevisiae S288c polynucleotide 5'-hydroxyl-kinase (GRC3), partial mRNA	K06947|1|0.0|1187|sce:YLL035W|polynucleotide 5'-hydroxyl-kinase GRC3/NOL9 [EC:2.7.1.-]	-	-	-	gi|6322993|ref|NP_013065.1|/0/Grc3p [Saccharomyces cerevisiae S288c]
851211	1554	203	566.99	12.05	35.83	1.57213	Up	4.74e-45	1.81e-44	FUN26	Saccharomyces cerevisiae S288c nucleoside transmembrane transporter FUN26 (FUN26), partial mRNA	K15014|1|0.0|822|sce:YAL022C|solute carrier family 29 (equilibrative nucleoside transporter), member 1/2/3	GO:0044464	GO:0015932//nucleobase-containing compound transmembrane transporter activity	GO:0015931//nucleobase-containing compound transport	gi|6319297|ref|NP_009380.1|/0/nucleoside transmembrane transporter FUN26 [Saccharomyces cerevisiae S288c]
853091	1038	3091	8625	277.95	825.78	1.57093	Up	0	0	RNR4	Saccharomyces cerevisiae S288c ribonucleotide-diphosphate reductase subunit RNR4 (RNR4), partial mRNA	K10808|1|0.0|697|sce:YGR180C|ribonucleoside-diphosphate reductase subunit M2 [EC:1.17.4.1]	-	GO:0046872//metal ion binding;GO:0016728	GO:0009132//nucleoside diphosphate metabolic process	gi|398366047|ref|NP_011696.3|/0/ribonucleotide-diphosphate reductase subunit RNR4 [Saccharomyces cerevisiae S288c]
850309	1392	91	254	6.05	17.97	1.57058	Up	3.96e-21	9.33e-21	SPS22	Saccharomyces cerevisiae S288c Sps22p (SPS22), partial mRNA	-	-	-	-	gi|151943784|gb|EDN62084.1|/0/sporulation-specific protein [Saccharomyces cerevisiae YJM789]
854511	1413	62	173	4.06	12.05	1.56948	Up	7.37e-15	1.46e-14	MRS2	Saccharomyces cerevisiae S288c Mrs2p (MRS2), partial mRNA	K16075|1|0.0|864|sce:YOR334W|magnesium transporter	-	-	-	gi|6324909|ref|NP_014979.1|/0/Mrs2p [Saccharomyces cerevisiae S288c]
856234	1236	140	390	10.51	31.18	1.56886	Up	1.61e-31	4.7e-31	MRI1	Saccharomyces cerevisiae S288c S-methyl-5-thioribose-1-phosphate isomerase MRI1 (MRI1), partial mRNA	K08963|1|0.0|809|sce:YPR118W|methylthioribose-1-phosphate isomerase [EC:5.3.1.23]	GO:0043231//intracellular membrane-bounded organelle	GO:0016861//intramolecular oxidoreductase activity, interconverting aldoses and ketoses	GO:0000097//sulfur amino acid biosynthetic process	gi|6325375|ref|NP_015443.1|/0/S-methyl-5-thioribose-1-phosphate isomerase MRI1 [Saccharomyces cerevisiae S288c]
856437	633	125	348	18.87	55.94	1.56779	Up	2.82e-28	7.69e-28	SRB2	Saccharomyces cerevisiae S288c Srb2p (SRB2), partial mRNA	-	GO:0043234//protein complex;GO:0043231//intracellular membrane-bounded organelle	-	GO:0006355//regulation of transcription, DNA-templated	gi|6321831|ref|NP_011907.1|/3.67246e-113/Srb2p [Saccharomyces cerevisiae S288c]
854397	924	162	451	16.44	48.73	1.5676	Up	3.64e-36	1.17e-35	ODC2	Saccharomyces cerevisiae S288c mitochondrial 2-oxodicarboxylate carrier (ODC2), partial mRNA	K15110|1|3e-167|587|sce:YOR222W|solute carrier family 25 (mitochondrial 2-oxodicarboxylate transporter), member 21	GO:0019866//organelle inner membrane;GO:0031224//intrinsic component of membrane	-	GO:0006810//transport	gi|768459379|gb|AJT71646.1|/3.50724e-166/Odc2p [Saccharomyces cerevisiae YJM193]
851304	930	5218	14516	525.93	1557.79	1.56656	Up	0	0	FMP45	Saccharomyces cerevisiae S288c Fmp45p (FMP45), partial mRNA	-	-	-	-	gi|6319979|ref|NP_010059.1|/5.31342e-154/Fmp45p [Saccharomyces cerevisiae S288c]
853830	1500	4498	12511	276.79	819.7	1.5663	Up	0	0	UGP1	Saccharomyces cerevisiae S288c UTP glucose-1-phosphate uridylyltransferase (UGP1), partial mRNA	K00963|1|0.0|968|sce:YKL035W|UTP--glucose-1-phosphate uridylyltransferase [EC:2.7.7.9]	-	GO:0016772//transferase activity, transferring phosphorus-containing groups	-	gi|919302369|gb|KOH49471.1|/0/UGP1p UDP-glucose pyrophosphorylase (UGPase) [Saccharomyces sp. 'boulardii']
855786	1341	299	831	20.64	61.08	1.56526	Up	4.71e-65	2.34e-64	LYS9	Saccharomyces cerevisiae S288c saccharopine dehydrogenase (NADP+, L-glutamate-forming) (LYS9), partial mRNA	K00293|1|0.0|891|sce:YNR050C|saccharopine dehydrogenase (NADP+, L-glutamate forming) [EC:1.5.1.10]	-	-	-	gi|6324378|ref|NP_014448.1|/0/saccharopine dehydrogenase (NADP+, L-glutamate-forming) [Saccharomyces cerevisiae S288c]
855948	2121	113	314	4.88	14.44	1.56512	Up	1.32e-25	3.4e-25	KIP2	Saccharomyces cerevisiae S288c Kip2p (KIP2), partial mRNA	K11498|1|9e-64|245|cim:CIMG_07460|centromeric protein E	GO:0015630//microtubule cytoskeleton	GO:0003774//motor activity;GO:0032559//adenyl ribonucleotide binding	GO:0007017//microtubule-based process	gi|768869699|gb|AJV97827.1|/0/Kip2p [Saccharomyces cerevisiae YJM270]
852363	636	266	739	39.96	118.2	1.5646	Up	5.12e-58	2.32e-57	YBR071W	Saccharomyces cerevisiae S288c hypothetical protein partial mRNA	-	-	-	-	gi|586509|sp|P38243.1|YBS1_YEAST/2.59225e-90/RecName: Full=Uncharacterized protein YBR071W
853651	1401	225	625	14.85	43.92	1.56442	Up	2.52e-49	1.03e-48	SPE1	Saccharomyces cerevisiae S288c ornithine decarboxylase SPE1 (SPE1), partial mRNA	K01581|1|0.0|908|sce:YKL184W|ornithine decarboxylase [EC:4.1.1.17]	-	-	-	gi|6322664|ref|NP_012737.1|/0/ornithine decarboxylase SPE1 [Saccharomyces cerevisiae S288c]
855388	441	31	86	6.9	20.39	1.56319	Up	5.05e-08	8.08e-08	MDJ2	Saccharomyces cerevisiae S288c Mdj2p (MDJ2), partial mRNA	K09539|1|5e-20|96.7|yli:YALI0C18733g|DnaJ homolog subfamily C member 19	-	GO:0005515//protein binding	-	gi|6324001|ref|NP_014071.1|/3.36614e-76/Mdj2p [Saccharomyces cerevisiae S288c]
853423	2469	320	888	11.85	35	1.56247	Up	2.99e-69	1.56e-68	VPS53	Saccharomyces cerevisiae S288c Vps53p (VPS53), partial mRNA	K20299|1|0.0|1587|sce:YJL029C|vacuolar protein sorting-associated protein 53	-	-	-	gi|6322431|ref|NP_012505.1|/0/Vps53p [Saccharomyces cerevisiae S288c]
853891	2748	447	1240	14.85	43.85	1.56211	Up	6.2e-96	4.33e-95	ALY1	Saccharomyces cerevisiae S288c Aly1p (ALY1), partial mRNA	K20061|1|0.0|1743|sce:YKR021W|arrestin-related trafficking adapter 3/6	-	-	-	gi|398364977|ref|NP_012946.3|/0/Aly1p [Saccharomyces cerevisiae S288c]
856181	1413	74	205	4.84	14.28	1.56092	Up	3.5e-17	7.47e-17	HOS1	Saccharomyces cerevisiae S288c histone deacetylase (HOS1), partial mRNA	K11482|1|0.0|978|sce:YPR068C|histone deacetylase HOS1 [EC:3.5.1.98]	-	-	-	gi|6325325|ref|NP_015393.1|/0/histone deacetylase [Saccharomyces cerevisiae S288c]
853668	1872	557.99	1546	27.38	80.76	1.56052	Up	3.13e-119	2.59e-118	SAC1	Saccharomyces cerevisiae S288c phosphatidylinositol-3-phosphatase SAC1 (SAC1), partial mRNA	K20279|1|1e-55|218|ndi:NDAI_0B04240|synaptojanin [EC:3.1.3.36]	-	GO:0016788//hydrolase activity, acting on ester bonds	-	gi|6322637|ref|NP_012710.1|/0/phosphatidylinositol-3-phosphatase SAC1 [Saccharomyces cerevisiae S288c]
851223	1482	147.71	409	9.2	27.13	1.56018	Up	6.33e-33	1.9e-32	MDM10	Saccharomyces cerevisiae S288c Mdm10p (MDM10), partial mRNA	K17774|1|0.0|968|sce:YAL010C|mitochondrial distribution and morphology protein 10	GO:0031224//intrinsic component of membrane;GO:0031966//mitochondrial membrane	-	-	gi|330443384|ref|NP_009392.2|/0/Mdm10p [Saccharomyces cerevisiae S288c]
853665	3861	354	980	8.34	24.57	1.55878	Up	5.38e-76	3.07e-75	OXP1	Saccharomyces cerevisiae S288c 5-oxoprolinase (OXP1), partial mRNA	K01469|1|0.0|2427|sce:YKL215C|5-oxoprolinase (ATP-hydrolysing) [EC:3.5.2.9]	-	-	-	gi|6322634|ref|NP_012707.1|/0/Oxp1p [Saccharomyces cerevisiae S288c]
854675	1455	72	199	4.57	13.45	1.55734	Up	1.13e-16	2.36e-16	FKH1	Saccharomyces cerevisiae S288c forkhead family transcription factor FKH1 (FKH1), partial mRNA	K09413|1|5e-20|99.8|pbl:PAAG_07388|forkhead transcription factor HCM1	-	GO:0003677//DNA binding;GO:0001071//nucleic acid binding transcription factor activity	GO:0006351//transcription, DNA-templated	gi|6322060|ref|NP_012135.1|/0/forkhead family transcription factor FKH1 [Saccharomyces cerevisiae S288c]
856508	1758	308	851	16.11	47.4	1.55693	Up	4.67e-66	2.35e-65	GGA2	Saccharomyces cerevisiae S288c phosphatidylinositol 4-phosphate-binding protein (GGA2), partial mRNA	K12182|1|5e-14|80.1|ani:AN2071.2|hepatocyte growth factor-regulated tyrosine kinase substrate	GO:0030119//AP-type membrane coat adaptor complex	-	GO:0015031//protein transport	gi|768503275|gb|AJU16402.1|/0/Gga2p [Saccharomyces cerevisiae YJM1356]
850847	333	50	138	15.19	44.63	1.55489	Up	5.54e-12	1.01e-11	RNH203	Saccharomyces cerevisiae S288c Rnh203p (RNH203), partial mRNA	-	-	-	-	gi|6323183|ref|NP_013255.1|/1.16379e-44/Rnh203p [Saccharomyces cerevisiae S288c]
852496	654	179	494	26.11	76.71	1.55481	Up	5.23e-39	1.78e-38	YBR197C	Saccharomyces cerevisiae S288c hypothetical protein partial mRNA	-	-	-	-	gi|762073055|gb|AJP86008.1|/2.31419e-97/hypothetical protein H823_YJM1447B00306 [Saccharomyces cerevisiae YJM1447]
854195	1860	431	1189	21.29	62.52	1.55414	Up	2.22e-91	1.48e-90	DFG16	Saccharomyces cerevisiae S288c Dfg16p (DFG16), partial mRNA	-	-	-	-	gi|6324604|ref|NP_014673.1|/0/Dfg16p [Saccharomyces cerevisiae S288c]
856560	3687	231	637	5.7	16.73	1.5534	Up	9.33e-50	3.83e-49	LAM1	Saccharomyces cerevisiae S288c Lam1p (LAM1), partial mRNA	-	-	-	-	gi|6321949|ref|NP_012025.1|/0/Ysp1p [Saccharomyces cerevisiae S288c]
854243	2244	108	298	4.41	12.94	1.55299	Up	3.65e-24	9.19e-24	SKI7	Saccharomyces cerevisiae S288c Ski7p (SKI7), partial mRNA	K12595|1|0.0|1391|sce:YOR076C|superkiller protein 7;K14416|2|4e-41|170|tpf:TPHA_0J01470|elongation factor 1 alpha-like protein	-	-	-	gi|6324650|ref|NP_014719.1|/0/Ski7p [Saccharomyces cerevisiae S288c]
854065	834	122	336	13.78	40.4	1.55178	Up	5.59e-27	1.49e-26	MPD2	Saccharomyces cerevisiae S288c protein disulfide isomerase MPD2 (MPD2), partial mRNA	K09580|1|4e-08|59.3|pno:SNOG_12251|protein disulfide-isomerase A1 [EC:5.3.4.1];K09584|2|5e-08|58.9|ppa:PAS_chr1-1_0160|protein disulfide-isomerase A6 [EC:5.3.4.1]	-	-	GO:0019725//cellular homeostasis	gi|6324484|ref|NP_014553.1|/5.35532e-160/protein disulfide isomerase MPD2 [Saccharomyces cerevisiae S288c]
850556	1608	272	749	15.59	45.7	1.55157	Up	4.34e-58	1.97e-57	YFR006W	Saccharomyces cerevisiae S288c putative Xaa-Pro dipeptidase partial mRNA	K14213|1|0.0|1027|sce:YFR006W|Xaa-Pro dipeptidase [EC:3.4.13.9]	-	GO:0046914//transition metal ion binding;GO:0008237//metallopeptidase activity;GO:0008238//exopeptidase activity	GO:0019538//protein metabolic process	gi|1175977|sp|P43590.1|YFH6_YEAST/0/RecName: Full=Uncharacterized peptidase YFR006W
851446	4311	256	704	5.39	15.79	1.55065	Up	1.32e-54	5.7e-54	TRM3	Saccharomyces cerevisiae S288c tRNA (guanosine(18)-2'-O)-methyltransferase (TRM3), partial mRNA	K15333|1|0.0|2662|sce:YDL112W|tRNA guanosine-2'-O-methyltransferase [EC:2.1.1.34]	-	-	-	gi|6320091|ref|NP_010171.1|/0/tRNA (guanosine(18)-2'-O)-methyltransferase [Saccharomyces cerevisiae S288c]
855502	1668	352	968	19.43	56.89	1.54989	Up	2.03e-74	1.14e-73	ALG9	Saccharomyces cerevisiae S288c dolichyl-P-Man:Man(6)GlcNAc(2)-PP-dolichol alpha-1,2-mannosyltransferase (ALG9), partial mRNA	K03846|1|0.0|1088|sce:YNL219C|alpha-1,2-mannosyltransferase [EC:2.4.1.259 2.4.1.261]	GO:0005789//endoplasmic reticulum membrane	GO:0016740//transferase activity	GO:0006497//protein lipidation	gi|6324110|ref|NP_014180.1|/0/dolichyl-P-Man:Man(6)GlcNAc(2)-PP-dolichol alpha-1,2-mannosyltransferase [Saccharomyces cerevisiae S288c]
853735	1740	354	972.99	18.71	54.77	1.54958	Up	1.45e-74	8.16e-74	SSH4	Saccharomyces cerevisiae S288c Ssh4p (SSH4), partial mRNA	-	-	-	-	gi|6322725|ref|NP_012798.1|/0/Ssh4p [Saccharomyces cerevisiae S288c]
856369	1599	207	569	11.93	34.92	1.54946	Up	1.94e-44	7.33e-44	YHL017W	Saccharomyces cerevisiae S288c hypothetical protein partial mRNA	-	-	-	-	gi|731598|sp|P38745.1|YHB7_YEAST/0/RecName: Full=Uncharacterized membrane protein YHL071W; Flags: Precursor
855404	822	86	236	9.86	28.81	1.54691	Up	2.54e-19	5.74e-19	RFA2	Saccharomyces cerevisiae S288c Rfa2p (RFA2), partial mRNA	K10739|1|4e-158|557|sce:YNL312W|replication factor A2	-	GO:0005488//binding	-	gi|6324017|ref|NP_014087.1|/4.12622e-157/Rfa2p [Saccharomyces cerevisiae S288c]
852773	1131	845	2319	69.53	203.16	1.54691	Up	3.75e-175	4.25e-174	ARC1	Saccharomyces cerevisiae S288c Arc1p (ARC1), partial mRNA	K15437|1|4e-177|621|sce:YGL105W|aminoacyl tRNA synthase complex-interacting multifunctional protein 1	-	GO:0003723//RNA binding	-	gi|584376147|gb|EWG96011.1|/3.9115e-176/Arc1p [Saccharomyces cerevisiae R103]
850605	1446	626	1718	40	116.87	1.54683	Up	2.86e-130	2.52e-129	DUG1	Saccharomyces cerevisiae S288c metallodipeptidase (DUG1), partial mRNA	K15428|1|0.0|965|sce:YFR044C|Cys-Gly metallodipeptidase DUG1 [EC:3.4.13.-]	-	GO:0008238//exopeptidase activity	-	gi|524933886|pdb|4G1P|A/0/Chain A, Structural And Mechanistic Basis Of Substrate Recognition By Novel Di- Peptidase Dug1p From Saccharomyces Cerevisiae
850519	3090	160	439	4.72	13.79	1.54676	Up	1.39e-34	4.31e-34	BST1	Saccharomyces cerevisiae S288c Bst1p (BST1), partial mRNA	K05294|1|0.0|1962|sce:YFL025C|glycosylphosphatidylinositol deacylase [EC:3.-.-.-]	GO:0005789//endoplasmic reticulum membrane	GO:0016787//hydrolase activity	GO:0046488//phosphatidylinositol metabolic process;GO:0015031//protein transport	gi|14318494|ref|NP_116628.1|/0/Bst1p [Saccharomyces cerevisiae S288c]
851271	2130	494	1354.99	21.25	62.06	1.5462	Up	6.81e-103	5.03e-102	BUD14	Saccharomyces cerevisiae S288c protein phosphatase regulator BUD14 (BUD14), partial mRNA	-	-	-	-	gi|330443386|ref|NP_009408.3|/0/protein phosphatase regulator BUD14 [Saccharomyces cerevisiae S288c]
850705	900	188	515	19.61	57.19	1.54417	Up	3.38e-40	1.17e-39	POM34	Saccharomyces cerevisiae S288c Pom34p (POM34), partial mRNA	K18724|1|9e-173|606|sce:YLR018C|nucleoporin POM34	-	-	-	gi|6323046|ref|NP_013118.1|/9.09088e-172/Pom34p [Saccharomyces cerevisiae S288c]
855893	1752	53	145	2.78	8.1	1.54284	Up	2.19e-12	4.04e-12	RKM1	Saccharomyces cerevisiae S288c protein-lysine N-methyltransferase (RKM1), partial mRNA	K12879|1|1e-07|59.3|cci:CC1G_14673|THO complex subunit 2	-	-	-	gi|6325048|ref|NP_015116.1|/0/Rkm1p [Saccharomyces cerevisiae S288c]
854499	2262	174	476	7.04	20.51	1.54268	Up	3.26e-37	1.07e-36	PMT3	Saccharomyces cerevisiae S288c dolichyl-phosphate-mannose-protein mannosyltransferase PMT3 (PMT3), partial mRNA	K00728|1|0.0|1564|sce:YOR321W|dolichyl-phosphate-mannose-protein mannosyltransferase [EC:2.4.1.109]	-	-	-	gi|6324897|ref|NP_014966.1|/0/dolichyl-phosphate-mannose-protein mannosyltransferase PMT3 [Saccharomyces cerevisiae S288c]
852734	1242	128	350	9.56	27.84	1.54208	Up	8.94e-28	2.41e-27	MRF1	Saccharomyces cerevisiae S288c Mrf1p (MRF1), partial mRNA	K02835|1|0.0|736|sce:YGL143C|peptide chain release factor 1	GO:0044424	GO:0003747//translation release factor activity	GO:0006412//translation	gi|398364419|ref|NP_011372.3|/0/Mrf1p [Saccharomyces cerevisiae S288c]
853172	1479	4941	13505	308.48	897.71	1.54107	Up	0	0	GND2	Saccharomyces cerevisiae S288c phosphogluconate dehydrogenase (decarboxylating) GND2 (GND2), partial mRNA	K00033|1|0.0|992|sce:YGR256W|6-phosphogluconate dehydrogenase [EC:1.1.1.44 1.1.1.343]	-	-	-	gi|398366323|ref|NP_011772.3|/0/phosphogluconate dehydrogenase (decarboxylating) GND2 [Saccharomyces cerevisiae S288c]
853569	1023	786	2147	71.75	208.68	1.54024	Up	2.88e-161	3.1e-160	ADO1	Saccharomyces cerevisiae S288c adenosine kinase (ADO1), partial mRNA	K00856|1|0.0|641|sce:YJR105W|adenosine kinase [EC:2.7.1.20]	-	GO:0019206//nucleoside kinase activity	GO:0043101//purine-containing compound salvage	gi|6322565|ref|NP_012639.1|/0/adenosine kinase [Saccharomyces cerevisiae S288c]
855663	1437	93	254	5.98	17.39	1.54004	Up	1.49e-20	3.47e-20	GCD10	Saccharomyces cerevisiae S288c tRNA 1-methyladenosine methyltransferase subunit GCD10 (GCD10), partial mRNA	K03256|1|0.0|896|sce:YNL062C|tRNA (adenine-N(1)-)-methyltransferase non-catalytic subunit	-	GO:0008135//translation factor activity, RNA binding	GO:0006413//translational initiation	gi|398365151|ref|NP_014337.3|/0/tRNA 1-methyladenosine methyltransferase subunit GCD10 [Saccharomyces cerevisiae S288c]
851877	4980	563	1537.99	10.26	29.83	1.53973	Up	6.54e-116	5.29e-115	GCN2	Saccharomyces cerevisiae S288c serine/threonine-protein kinase GCN2 (GCN2), partial mRNA	K16196|1|0.0|3065|sce:YDR283C|eukaryotic translation initiation factor 2-alpha kinase 4 [EC:2.7.11.1]	-	GO:0042802//identical protein binding;GO:0004672//protein kinase activity;GO:0032559//adenyl ribonucleotide binding	GO:0006413//translational initiation;GO:0006464//cellular protein modification process	gi|398366405|ref|NP_010569.3|/0/serine/threonine-protein kinase GCN2 [Saccharomyces cerevisiae S288c]
851340	834	26	71	2.94	8.54	1.53842	Up	9.93e-07	1.5e-06	YDL186W	Saccharomyces cerevisiae S288c hypothetical protein partial mRNA	-	-	-	-	gi|1351810|sp|P48568.1|YD186_YEAST/5.93475e-151/RecName: Full=Uncharacterized protein YDL186W
850719	3510	96	262	2.49	7.23	1.53785	Up	3.93e-21	9.26e-21	RAD5	Saccharomyces cerevisiae S288c DNA helicase RAD5 (RAD5), partial mRNA	K15505|1|0.0|2150|sce:YLR032W|DNA repair protein RAD5 [EC:3.6.4.-]	-	-	-	gi|768842292|gb|AJV66248.1|/0/Rad5p [Saccharomyces cerevisiae YJM1450]
852081	1509	146	397.99	8.93	25.92	1.53733	Up	4.64e-31	1.35e-30	UGO1	Saccharomyces cerevisiae S288c Ugo1p (UGO1), partial mRNA	K17967|1|0.0|936|sce:YDR470C|mitochondrial fusion and transport protein UGO1	-	-	-	gi|330443513|ref|NP_010758.3|/0/Ugo1p [Saccharomyces cerevisiae S288c]
854567	873	146	398	15.72	45.62	1.53707	Up	3.08e-31	9e-31	YOR385W	Saccharomyces cerevisiae S288c hypothetical protein partial mRNA	-	-	-	-	gi|74583761|sp|Q08909.1|YO385_YEAST/7.27864e-171/RecName: Full=Uncharacterized protein YOR385W
855632	1203	160	436	12.35	35.84	1.53706	Up	4.77e-34	1.46e-33	YNL092W	Saccharomyces cerevisiae S288c S-adenosylmethionine-dependent methyltransferase partial mRNA	K19787|1|0.0|826|sce:YNL092W|carnosine N-methyltransferase [EC:2.1.1.22]	-	-	-	gi|1730752|sp|P53934.1|CARME_YEAST/0/RecName: Full=Carnosine N-methyltransferase
854697	2781	889	2420	29.17	84.55	1.53532	Up	1.17e-180	1.37e-179	SEC24	Saccharomyces cerevisiae S288c COPII subunit SEC24 (SEC24), partial mRNA	K14007|1|0.0|1683|sce:YIL109C|protein transport protein SEC24	GO:0012507//ER to Golgi transport vesicle membrane	GO:0046914//transition metal ion binding	GO:0048193//Golgi vesicle transport;GO:0015031//protein transport	gi|398364269|ref|NP_012157.3|/0/COPII subunit SEC24 [Saccharomyces cerevisiae S288c]
851697	2307	139	378	5.51	15.96	1.53434	Up	1.18e-29	3.33e-29	VBA4	Saccharomyces cerevisiae S288c Vba4p (VBA4), partial mRNA	K10866|1|4e-07|57.8|nhe:NECHADRAFT_65858|DNA repair protein RAD50 [EC:3.6.-.-]	-	-	GO:0006810//transport	gi|6320324|ref|NP_010404.1|/0/Vba4p [Saccharomyces cerevisiae S288c]
851648	1221	104	283	7.91	22.91	1.53423	Up	1.29e-22	3.15e-22	RAD55	Saccharomyces cerevisiae S288c putative DNA-dependent ATPase RAD55 (RAD55), partial mRNA	K10957|1|0.0|791|sce:YDR076W|DNA repair protein RAD55	-	GO:0003676//nucleic acid binding;GO:0032559//adenyl ribonucleotide binding;GO:0042623//ATPase activity, coupled	GO:0044260	gi|730467|sp|P38953.1|RAD55_YEAST/0/RecName: Full=DNA repair protein RAD55
854643	354	18	49	5.11	14.8	1.5342	Up	5.21e-05	7.28e-05	YIL163C	Saccharomyces cerevisiae S288c hypothetical protein partial mRNA	-	-	-	-	gi|731890|sp|P40448.1|YIQ3_YEAST/1.64362e-62/RecName: Full=Uncharacterized protein YIL163C
852774	1461	339	922	21.43	62.06	1.53403	Up	6.52e-70	3.45e-69	VPS73	Saccharomyces cerevisiae S288c putative sugar transporter (VPS73), partial mRNA	K12604|1|5e-32|139|abv:AGABI2DRAFT115297|CCR4-NOT transcription complex subunit 1;K08139|3|6e-26|119|ago:AGOS_AFL205C|MFS transporter, SP family, sugar:H+ symporter	GO:0031224//intrinsic component of membrane	GO:0022857//transmembrane transporter activity	GO:0006810//transport	gi|323355103|gb|EGA86933.1|/0/Vps73p [Saccharomyces cerevisiae VL3]
850471	1092	125.3	340.54	10.69	30.94	1.53321	Up	7.69e-27	2.04e-26	AAD3	Saccharomyces cerevisiae S288c putative aryl-alcohol dehydrogenase (AAD3), partial mRNA	K17647|1|2e-21|103|aor:AOR_1_2094|versiconal hemiacetal acetate reductase [EC:1.1.1.353];K15303|3|3e-16|86.7|dsq:DICSQDRAFT_109296|aflatoxin B1 aldehyde reductase	-	GO:0003824//catalytic activity	GO:0008152//metabolic process	gi|6319951|ref|NP_010032.1|/0/Aad3p [Saccharomyces cerevisiae S288c]
851722	1791	60	163	3.08	8.91	1.5325	Up	1.26e-13	2.41e-13	MKC7	Saccharomyces cerevisiae S288c aspartyl protease (MKC7), partial mRNA	K06009|1|0.0|997|sce:YDR144C|yapsin 1/2 [EC:3.4.23.41]	-	GO:0004175//endopeptidase activity	GO:0019538//protein metabolic process	gi|323349313|gb|EGA83540.1|/0/Mkc7p [Saccharomyces cerevisiae Lalvin QA23]
852325	888	230	625	24.33	70.38	1.53243	Up	6.71e-48	2.68e-47	SCO1	Saccharomyces cerevisiae S288c Cu-binding protein SCO1 (SCO1), partial mRNA	K07152|1|3e-172|604|sce:YBR037C|protein SCO1/2	GO:0019866//organelle inner membrane	GO:0046914//transition metal ion binding	GO:0043623//cellular protein complex assembly;GO:0030003//cellular cation homeostasis;GO:0000041//transition metal ion transport	gi|6319511|ref|NP_009593.1|/2.58131e-171/Cu-binding protein SCO1 [Saccharomyces cerevisiae S288c]
852928	5269	1470.76	3993.18	25.31	73.18	1.53174	Up	7.32e-296	1.28e-294	YGR038C-B	Saccharomyces cerevisiae S288c gag-pol fusion protein partial mRNA	K14835|1|7e-13|78.2|aje:HCAG_04880|ribosomal RNA methyltransferase Nop2 [EC:2.1.1.-]	-	-	-	gi|1945315|emb|CAA97027.1|/0/TY1B [Saccharomyces cerevisiae]
853500	1053	32	87	2.84	8.21	1.53149	Up	6.47e-08	1.03e-07	POL32	Saccharomyces cerevisiae S288c DNA polymerase delta subunit POL32 (POL32), partial mRNA	K03504|1|2e-171|602|sce:YJR043C|DNA polymerase delta subunit 3	-	-	-	gi|6322503|ref|NP_012577.1|/2.20678e-170/DNA polymerase delta subunit POL32 [Saccharomyces cerevisiae S288c]
850476	483	1147.33	3113.25	231.41	668.57	1.53063	Up	7.58e-231	1.09e-229	YFL068W	Saccharomyces cerevisiae S288c hypothetical protein partial mRNA	-	-	-	-	gi|151944630|gb|EDN62895.1|/1.3362e-89/hypothetical protein SCY_4508 [Saccharomyces cerevisiae YJM789]
854399	441	185	502	41.19	119	1.5306	Up	9.88e-39	3.34e-38	RPB8	Saccharomyces cerevisiae S288c DNA-directed RNA polymerase core subunit RPB8 (RPB8), partial mRNA	K03016|1|2e-79|293|sce:YOR224C|DNA-directed RNA polymerases I, II, and III subunit RPABC3	-	-	-	gi|6324798|ref|NP_014867.1|/2.10841e-78/DNA-directed RNA polymerase core subunit RPB8 [Saccharomyces cerevisiae S288c]
852428	2115	97	263	4.2	12.13	1.53012	Up	5e-21	1.18e-20	CCZ1	Saccharomyces cerevisiae S288c Ccz1p (CCZ1), partial mRNA	K21156|1|0.0|1264|sce:YBR131W|vacuolar fusion protein CCZ1	GO:0005771//multivesicular body;GO:0031090//organelle membrane	-	GO:0006810//transport;GO:0044248	gi|398364979|ref|NP_009689.3|/0/Ccz1p [Saccharomyces cerevisiae S288c]
856001	1407	128	347	8.41	24.28	1.52959	Up	3.06e-27	8.18e-27	FMP30	Saccharomyces cerevisiae S288c N-acetylphosphatidylethanolamine-hydrolyzing phospholipase D (FMP30), partial mRNA	K13985|1|3e-53|209|mlr:MELLADRAFT_45981|N-acyl-phosphatidylethanolamine-hydrolysing phospholipase D [EC:3.1.4.54]	-	-	-	gi|6325154|ref|NP_015222.1|/0/N-acetylphosphatidylethanolamine-hydrolyzing phospholipase D [Saccharomyces cerevisiae S288c]
852303	1794	583	1580	29.87	86.2	1.52899	Up	6.64e-118	5.45e-117	MNN2	Saccharomyces cerevisiae S288c alpha-1,2-mannosyltransferase MNN2 (MNN2), partial mRNA	K05535|1|0.0|1190|sce:YBR015C|alpha 1,2-mannosyltransferase [EC:2.4.1.-]	-	-	GO:0006464//cellular protein modification process	gi|6319489|ref|NP_009571.1|/0/alpha-1,2-mannosyltransferase MNN2 [Saccharomyces cerevisiae S288c]
853212	1146	455.89	1234.77	37	106.71	1.5281	Up	1.37e-92	9.27e-92	COS6	Saccharomyces cerevisiae S288c Cos6p (COS6), partial mRNA	-	-	-	-	gi|6321734|ref|NP_011811.1|/0/Cos6p [Saccharomyces cerevisiae S288c]
856662	363	109.07	295.11	30.08	86.67	1.52673	Up	2.42e-23	6.01e-23	PAU2	Saccharomyces cerevisiae S288c seripauperin PAU2 (PAU2), partial mRNA	-	-	-	GO:0050896//response to stimulus	gi|919304173|gb|KOH51234.1|/6.64964e-48/PAU2p [Saccharomyces sp. 'boulardii']
852922	384	239.5	647.85	62.07	178.76	1.52606	Up	2.85e-49	1.16e-48	RPL26B	Saccharomyces cerevisiae S288c ribosomal 60S subunit protein L26B (RPL26B), partial mRNA	K02898|1|2e-64|243|sce:YGR034W|large subunit ribosomal protein L26e	GO:0030529//intracellular ribonucleoprotein complex	GO:0005198//structural molecule activity	GO:0010467//gene expression	gi|116006491|ref|NP_011548.2|/2.46715e-63/ribosomal 60S subunit protein L26B [Saccharomyces cerevisiae S288c]
854249	888	149	403	15.76	45.38	1.52579	Up	2.79e-31	8.14e-31	WHI5	Saccharomyces cerevisiae S288c transcriptional repressor WHI5 (WHI5), partial mRNA	K12413|1|1e-119|429|sce:YOR083W|G1-specific transcriptional repressor WHI5	-	-	-	gi|6324656|ref|NP_014726.1|/1.13801e-118/transcriptional repressor WHI5 [Saccharomyces cerevisiae S288c]
853406	1377	423	1144	28.42	81.83	1.52572	Up	1.22e-85	7.63e-85	GYP6	Saccharomyces cerevisiae S288c Gyp6p (GYP6), partial mRNA	K18469|1|0.0|902|sce:YJL044C|TBC1 domain family member 5	GO:0044464	-	-	gi|398364549|ref|NP_012491.3|/0/Gyp6p [Saccharomyces cerevisiae S288c]
855760	1416	80	216	5.22	15.01	1.5238	Up	1.91e-17	4.11e-17	SEC12	Saccharomyces cerevisiae S288c Sar family guanine nucleotide exchange factor SEC12 (SEC12), partial mRNA	K14003|1|0.0|897|sce:YNR026C|prolactin regulatory element-binding protein	-	-	-	gi|6324353|ref|NP_014423.1|/0/Sar family guanine nucleotide exchange factor SEC12 [Saccharomyces cerevisiae S288c]
853484	5269	3376.57	9113.46	58.12	167.01	1.52283	Up	0	0	YJR027W	Saccharomyces cerevisiae S288c gag-pol fusion protein partial mRNA	K14835|1|2e-12|77.0|aje:HCAG_04880|ribosomal RNA methyltransferase Nop2 [EC:2.1.1.-]	-	-	-	gi|2131097|emb|CAA89553.1|/0/TY1B [Saccharomyces cerevisiae]
854279	2286	157	424	6.29	18.07	1.52246	Up	9.25e-33	2.76e-32	CEX1	Saccharomyces cerevisiae S288c Cex1p (CEX1), partial mRNA	K08876|1|0.0|1344|sce:YOR112W|SCY1-like protein 1	-	-	-	gi|6324686|ref|NP_014755.1|/0/Cex1p [Saccharomyces cerevisiae S288c]
853346	2241	198	534	8.09	23.23	1.52178	Up	9.36e-41	3.29e-40	CHS6	Saccharomyces cerevisiae S288c Chs6p (CHS6), partial mRNA	K19880|1|0.0|1394|sce:YJL099W|Chs5-Arf1p-binding protein CHS6/BCH2	-	-	-	gi|6322362|ref|NP_012436.1|/0/Chs6p [Saccharomyces cerevisiae S288c]
855094	552	973	2623	169.98	487.89	1.52119	Up	5.3e-193	6.64e-192	ABF2	Saccharomyces cerevisiae S288c DNA-binding protein ABF2 (ABF2), partial mRNA	K11830|1|7e-102|369|sce:YMR072W|transcription factor A, mitochondrial;K11296|2|2e-26|118|ncs:NCAS_0F00880|high mobility group protein B3	-	GO:0003676//nucleic acid binding	-	gi|6323717|ref|NP_013788.1|/6.56175e-101/DNA-binding protein ABF2 [Saccharomyces cerevisiae S288c]
852986	3315	716	1929	19.67	56.42	1.52021	Up	2.43e-142	2.3e-141	VAS1	Saccharomyces cerevisiae S288c valine--tRNA ligase (VAS1), partial mRNA	K01873|1|0.0|2099|sce:YGR094W|valyl-tRNA synthetase [EC:6.1.1.9]	GO:0044424	GO:0004812//aminoacyl-tRNA ligase activity;GO:0032559//adenyl ribonucleotide binding	GO:0006418//tRNA aminoacylation for protein translation	gi|6321531|ref|NP_011608.1|/0/valine--tRNA ligase [Saccharomyces cerevisiae S288c]
855198	2118	98	264	4.24	12.16	1.52001	Up	6.34e-21	1.49e-20	INP2	Saccharomyces cerevisiae S288c Inp2p (INP2), partial mRNA	-	-	-	-	gi|6323815|ref|NP_013886.1|/0/Inp2p [Saccharomyces cerevisiae S288c]
851355	354	13	35	3.69	10.57	1.51828	Up	0.000719388	0.000951087	YDL242W	Saccharomyces cerevisiae S288c hypothetical protein partial mRNA	K10089|1|2e-07|54.3|sce:YPR079W|cation-dependent mannose-6-phosphate receptor	-	-	-	gi|74583655|sp|Q07746.1|YD242_YEAST/1.30534e-51/RecName: Full=Putative uncharacterized protein YDL242W
852675	612	472	1268	73.86	211.27	1.51622	Up	7.62e-94	5.2e-93	EMP24	Saccharomyces cerevisiae S288c Emp24p (EMP24), partial mRNA	K20347|1|1e-114|412|sce:YGL200C|p24 family protein beta-1	GO:0031224//intrinsic component of membrane	-	GO:0051234//establishment of localization	gi|398364281|ref|NP_011315.3|/8.98456e-114/Emp24p [Saccharomyces cerevisiae S288c]
852772	450	525	1409	114.34	326.73	1.51477	Up	6.28e-104	4.68e-103	MLC1	Saccharomyces cerevisiae S288c Mlc1p (MLC1), partial mRNA	K02183|1|2e-22|104|sla:SERLADRAFT_401260|calmodulin	-	GO:0046872//metal ion binding	-	gi|6321332|ref|NP_011409.1|/3.94148e-77/Mlc1p [Saccharomyces cerevisiae S288c]
853630	3303	147	394	4.05	11.57	1.5144	Up	3.01e-30	8.59e-30	LOS1	Saccharomyces cerevisiae S288c Ran GTPase-binding protein LOS1 (LOS1), partial mRNA	K14288|1|0.0|2154|sce:YKL205W|exportin-T	-	-	-	gi|6322644|ref|NP_012717.1|/0/Ran GTPase-binding protein LOS1 [Saccharomyces cerevisiae S288c]
854060	882	88	236	9.37	26.76	1.51396	Up	9.34e-19	2.08e-18	TRM10	Saccharomyces cerevisiae S288c tRNA (guanine(9)-N(1))-methyltransferase (TRM10), partial mRNA	K15445|1|5e-162|570|sce:YOL093W|tRNA (guanine9-N1)-methyltransferase [EC:2.1.1.221]	-	GO:0016741	GO:0006730//one-carbon metabolic process	gi|6324479|ref|NP_014548.1|/5.32824e-161/tRNA (guanine(9)-N(1))-methyltransferase [Saccharomyces cerevisiae S288c]
854845	1383	370	991	24.75	70.57	1.51163	Up	1.95e-73	1.08e-72	DAL1	Saccharomyces cerevisiae S288c allantoinase (DAL1), partial mRNA	K01466|1|0.0|939|sce:YIR027C|allantoinase [EC:3.5.2.5]	-	GO:0046914//transition metal ion binding;GO:0016812//hydrolase activity, acting on carbon-nitrogen (but not peptide) bonds, in cyclic amides;GO:0004520//endodeoxyribonuclease activity	GO:0000255//allantoin metabolic process	gi|398364693|ref|NP_012293.3|/0/allantoinase [Saccharomyces cerevisiae S288c]
850616	1023	40	107	3.65	10.4	1.51062	Up	3.01e-09	5.04e-09	IRC7	Saccharomyces cerevisiae S288c cysteine-S-conjugate beta-lyase IRC7 (IRC7), partial mRNA	K01760|1|0.0|645|sce:YFR055W|cystathionine beta-lyase [EC:4.4.1.8];K01758|3|1e-33|144|uma:UMAG_10589|cystathionine gamma-lyase [EC:4.4.1.1]	GO:0044424	GO:0016846//carbon-sulfur lyase activity;GO:0048037//cofactor binding	GO:0019752//carboxylic acid metabolic process	gi|151940818|gb|EDN59205.1|/0/conserved protein [Saccharomyces cerevisiae YJM789]
855940	783	328	877	39.57	112.65	1.50937	Up	4.86e-65	2.41e-64	SVS1	Saccharomyces cerevisiae S288c Svs1p (SVS1), partial mRNA	-	-	-	-	gi|6325094|ref|NP_015162.1|/2.62381e-41/Svs1p [Saccharomyces cerevisiae S288c]
851658	1863	1738	4637	85.69	243.43	1.50631	Up	0	0	AFR1	Saccharomyces cerevisiae S288c Afr1p (AFR1), partial mRNA	-	-	-	-	gi|6320290|ref|NP_010370.1|/0/Afr1p [Saccharomyces cerevisiae S288c]
853880	2316	141	376	5.57	15.82	1.506	Up	9.66e-29	2.66e-28	TOF2	Saccharomyces cerevisiae S288c Tof2p (TOF2), partial mRNA	K06687|1|3e-24|114|ncs:NCAS_0B07600|nucleolar protein involved in exit from mitosis	-	-	-	gi|398364905|ref|NP_012935.3|/0/Tof2p [Saccharomyces cerevisiae S288c]
855424	1212	129	344	9.88	28.06	1.50593	Up	1.97e-26	5.18e-26	PUS4	Saccharomyces cerevisiae S288c pseudouridine synthase PUS4 (PUS4), partial mRNA	K03177|1|0.0|728|sce:YNL292W|tRNA pseudouridine55 synthase [EC:5.4.99.25]	-	GO:0003676//nucleic acid binding;GO:0016866//intramolecular transferase activity	GO:0010467//gene expression;GO:0001522//pseudouridine synthesis	gi|6324037|ref|NP_014107.1|/0/pseudouridine synthase PUS4 [Saccharomyces cerevisiae S288c]
853601	1266	143	381	10.47	29.71	1.50469	Up	4.56e-29	1.27e-28	TTI2	Saccharomyces cerevisiae S288c Tti2p (TTI2), partial mRNA	-	-	-	-	gi|398365561|ref|NP_012670.3|/0/Tti2p [Saccharomyces cerevisiae S288c]
855112	855	101	269	11.11	31.51	1.50395	Up	5.66e-21	1.33e-20	YMR087W	Saccharomyces cerevisiae S288c putative ADP-ribose 1''-phosphate phosphatase partial mRNA	-	-	-	-	gi|2497144|sp|Q04299.1|YMX7_YEAST/2.51411e-168/RecName: Full=Probable ADP-ribose 1''-phosphate phosphatase YML087W
851474	1638	1907	5077	107.24	303.97	1.50309	Up	0	0	NDE2	Saccharomyces cerevisiae S288c NADH-ubiquinone reductase (H(+)-translocating) NDE2 (NDE2), partial mRNA	K17871|1|0.0|1028|sce:YDL085W|NADH:ubiquinone reductase (non-electrogenic) [EC:1.6.5.9]	-	GO:0050662//coenzyme binding;GO:0003824//catalytic activity	GO:0008152//metabolic process	gi|6320118|ref|NP_010198.1|/0/NADH-ubiquinone reductase (H(+)-translocating) NDE2 [Saccharomyces cerevisiae S288c]
851705	4767	905	2407	17.23	48.79	1.50166	Up	6.36e-174	7.19e-173	ARO1	Saccharomyces cerevisiae S288c pentafunctional protein ARO1p (ARO1), partial mRNA	K13830|1|0.0|3109|sce:YDR127W|pentafunctional AROM polypeptide [EC:4.2.3.4 4.2.1.10 1.1.1.25 2.7.1.71 2.5.1.19]	GO:0044424	GO:0046872//metal ion binding;GO:0016838;GO:0016301//kinase activity;GO:0016616//oxidoreductase activity, acting on the CH-OH group of donors, NAD or NADP as acceptor;GO:0016765//transferase activity, transferring alkyl or aryl (other than methyl) groups;GO:0016836//hydro-lyase activity;GO:0032559//adenyl ribonucleotide binding	GO:0008652//cellular amino acid biosynthetic process	gi|6320332|ref|NP_010412.1|/0/pentafunctional protein ARO1p [Saccharomyces cerevisiae S288c]
854126	1266	114	303	8.35	23.63	1.50077	Up	2.3e-23	5.72e-23	SIL1	Saccharomyces cerevisiae S288c Sil1p (SIL1), partial mRNA	K14001|1|0.0|810|sce:YOL031C|nucleotide exchange factor SIL1	-	-	-	gi|6324542|ref|NP_014611.1|/0/Sil1p [Saccharomyces cerevisiae S288c]
851809	1404	313.93	833.97	20.67	58.48	1.5004	Up	1.83e-61	8.67e-61	CRF1	Saccharomyces cerevisiae S288c Crf1p (CRF1), partial mRNA	-	-	-	-	gi|6320429|ref|NP_010509.1|/0/Crf1p [Saccharomyces cerevisiae S288c]
855485	2925	298.86	793.95	9.32	26.36	1.49995	Up	1.37e-58	6.27e-58	SIN4	Saccharomyces cerevisiae S288c Sin4p (SIN4), partial mRNA	K15160|1|0.0|1898|sce:YNL236W|mediator of RNA polymerase II transcription subunit 16, fungi type	-	-	-	gi|6324093|ref|NP_014163.1|/0/Sin4p [Saccharomyces cerevisiae S288c]
855288	2085	573	1520	25.19	71.15	1.49801	Up	3.88e-110	2.99e-109	FAA4	Saccharomyces cerevisiae S288c long-chain fatty acid-CoA ligase FAA4 (FAA4), partial mRNA	K01897|1|0.0|1409|sce:YMR246W|long-chain acyl-CoA synthetase [EC:6.2.1.3]	-	-	-	gi|6323903|ref|NP_013974.1|/0/long-chain fatty acid-CoA ligase FAA4 [Saccharomyces cerevisiae S288c]
852910	837	594	1575	66.83	188.66	1.49722	Up	5.56e-114	4.47e-113	YGR026W	Saccharomyces cerevisiae S288c hypothetical protein partial mRNA	-	-	-	-	gi|1723655|sp|P53217.1|YG1I_YEAST/1.20406e-151/RecName: Full=Uncharacterized membrane protein YGR026W
855414	435	381.11	1009.45	86.13	242.89	1.49572	Up	1.46e-73	8.11e-73	RPS19B	Saccharomyces cerevisiae S288c ribosomal 40S subunit protein S19B (RPS19B), partial mRNA	K02966|1|4e-77|286|sce:YNL302C|small subunit ribosomal protein S19e	GO:0030529//intracellular ribonucleoprotein complex	GO:0005198//structural molecule activity	GO:0010467//gene expression	gi|6324027|ref|NP_014097.1|/4.42197e-76/ribosomal 40S subunit protein S19B [Saccharomyces cerevisiae S288c]
854079	2391	74	196	2.83	7.98	1.49559	Up	1.42e-15	2.87e-15	MDM20	Saccharomyces cerevisiae S288c Mdm20p (MDM20), partial mRNA	K17973|1|0.0|1535|sce:YOL076W|N-terminal acetyltransferase B complex non-catalytic subunit	-	-	-	gi|6324497|ref|NP_014566.1|/0/Mdm20p [Saccharomyces cerevisiae S288c]
850802	420	34	90	7.98	22.5	1.49546	Up	6.85e-08	1.09e-07	YLR112W	Saccharomyces cerevisiae S288c hypothetical protein partial mRNA	-	-	-	-	gi|1256875|gb|AAB67557.1|/3.92332e-77/Ylr112wp [Saccharomyces cerevisiae]
855128	2505	156	413	5.69	16.04	1.49517	Up	4.22e-31	1.22e-30	YMR102C	Saccharomyces cerevisiae S288c hypothetical protein partial mRNA	K20241|1|0.0|1473|sce:YMR102C|WD repeat-containing protein 44	-	-	-	gi|584374148|gb|EWG94048.1|/0/hypothetical protein R103_M20781 [Saccharomyces cerevisiae R103]
856669	1557	247	654	14.63	41.24	1.49511	Up	2.75e-48	1.11e-47	GDA1	Saccharomyces cerevisiae S288c guanosine diphosphatase (GDA1), partial mRNA	K01526|1|0.0|1050|sce:YEL042W|guanosine-diphosphatase [EC:3.6.1.42]	GO:0012505//endomembrane system	GO:0017110//nucleoside-diphosphatase activity	GO:0043412//macromolecule modification	gi|6320793|ref|NP_010872.1|/0/guanosine diphosphatase [Saccharomyces cerevisiae S288c]
852913	5269	12886.8	34106.2	221.8	625	1.4946	Up	0	0	YGR027W-B	Saccharomyces cerevisiae S288c gag-pol fusion protein partial mRNA	K14835|1|2e-13|80.1|aje:HCAG_04880|ribosomal RNA methyltransferase Nop2 [EC:2.1.1.-]	-	-	-	gi|7839171|ref|NP_058158.1|/0/gag-pol fusion protein [Saccharomyces cerevisiae S288c]
855552	1503	343	906	21.06	59.24	1.49207	Up	5.43e-66	2.73e-65	PSD1	Saccharomyces cerevisiae S288c phosphatidylserine decarboxylase 1 (PSD1), partial mRNA	K01613|1|0.0|985|sce:YNL169C|phosphatidylserine decarboxylase [EC:4.1.1.65]	-	-	-	gi|6324160|ref|NP_014230.1|/0/phosphatidylserine decarboxylase 1 [Saccharomyces cerevisiae S288c]
855826	303	834.29	2204.03	281.93	793.01	1.492	Up	5.74e-158	6.05e-157	RPL36B	Saccharomyces cerevisiae S288c ribosomal 60S subunit protein L36B (RPL36B), partial mRNA	K02920|1|4e-49|192|sce:YPL249C-A|large subunit ribosomal protein L36e	GO:0030529//intracellular ribonucleoprotein complex	GO:0005198//structural molecule activity	GO:0010467//gene expression	gi|6325006|ref|NP_015074.1|/4.9968e-48/ribosomal 60S subunit protein L36B [Saccharomyces cerevisiae S288c]
853353	3525	302	798	7.8	21.93	1.49136	Up	2.29e-58	1.04e-57	SRS2	Saccharomyces cerevisiae S288c DNA helicase SRS2 (SRS2), partial mRNA	K03657|1|0.0|2017|sce:YJL092W|DNA helicase II / ATP-dependent DNA helicase PcrA [EC:3.6.4.12]	-	GO:0003676//nucleic acid binding;GO:0003678//DNA helicase activity;GO:0032559//adenyl ribonucleotide binding	GO:0006259//DNA metabolic process	gi|6322369|ref|NP_012443.1|/0/DNA helicase SRS2 [Saccharomyces cerevisiae S288c]
856682	1935	445	1173	21.11	59.24	1.48865	Up	1.18e-84	7.31e-84	ECM10	Saccharomyces cerevisiae S288c Hsp70 family ATPase ECM10 (ECM10), partial mRNA	K04043|1|0.0|985|sce:YJR045C|molecular chaperone DnaK	-	GO:0005515//protein binding;GO:0032559//adenyl ribonucleotide binding	GO:0044267//cellular protein metabolic process	gi|6320805|ref|NP_010884.1|/0/Hsp70 family ATPase ECM10 [Saccharomyces cerevisiae S288c]
854802	4236	320	843	6.86	19.25	1.48858	Up	2.7e-61	1.28e-60	PDR11	Saccharomyces cerevisiae S288c ATP-binding cassette multidrug transporter PDR11 (PDR11), partial mRNA	K08712|1|0.0|1729|ncs:NCAS_0I00670|ATP-binding cassette, subfamily G (WHITE), member 2, SNQ2	GO:0031224//intrinsic component of membrane	GO:0017111//nucleoside-triphosphatase activity;GO:0015405;GO:0032559//adenyl ribonucleotide binding	GO:0009207;GO:0051234//establishment of localization	gi|6322177|ref|NP_012252.1|/0/ATP-binding cassette multidrug transporter PDR11 [Saccharomyces cerevisiae S288c]
853009	1170	175	461	13.9	39	1.48839	Up	2.74e-34	8.44e-34	SHY1	Saccharomyces cerevisiae S288c Shy1p (SHY1), partial mRNA	K14998|1|0.0|802|sce:YGR112W|surfeit locus 1 family protein	-	-	-	gi|6321550|ref|NP_011627.1|/0/Shy1p [Saccharomyces cerevisiae S288c]
854117	429	1452	3825	333.16	934.43	1.48787	Up	2.11e-271	3.43e-270	RPS15	Saccharomyces cerevisiae S288c ribosomal 40S subunit protein S15 (RPS15), partial mRNA	K02958|1|3e-76|283|sce:YOL040C|small subunit ribosomal protein S15e	GO:0030529//intracellular ribonucleoprotein complex	GO:0003676//nucleic acid binding;GO:0005198//structural molecule activity	GO:0010467//gene expression	gi|6324533|ref|NP_014602.1|/2.88287e-75/ribosomal 40S subunit protein S15 [Saccharomyces cerevisiae S288c]
856611	2391	307	808	11.74	32.91	1.48709	Up	9.56e-59	4.39e-58	MNL1	Saccharomyces cerevisiae S288c alpha-1,2-mannosidase MNL1 (MNL1), partial mRNA	K01191|1|2e-116|421|pic:PICST_35546|alpha-mannosidase [EC:3.2.1.24];K10084|2|1e-102|375|yli:YALI0D12925g|ER degradation enhancer, mannosidase alpha-like 1	-	-	-	gi|398365055|ref|NP_012074.3|/0/alpha-1,2-mannosidase MNL1 [Saccharomyces cerevisiae S288c]
854088	1776	187	492	9.68	27.12	1.48628	Up	2.02e-36	6.53e-36	RIB2	Saccharomyces cerevisiae S288c bifunctional DRAP deaminase/tRNA pseudouridine synthase RIB2 (RIB2), partial mRNA	K14655|1|0.0|1202|sce:YOL066C|tRNA pseudouridine synthase 8 / 2,5-diamino-6-(5-phospho-D-ribitylamino)-pyrimidin-4(3H)-one deaminase [EC:5.4.99.-]	-	GO:0046914//transition metal ion binding;GO:0003676//nucleic acid binding;GO:0016866//intramolecular transferase activity	GO:0009451//RNA modification	gi|6324506|ref|NP_014575.1|/0/bifunctional DRAP deaminase/tRNA pseudouridine synthase RIB2 [Saccharomyces cerevisiae S288c]
854244	699	54	142	7.34	20.55	1.48529	Up	1.43e-11	2.58e-11	RTS2	Saccharomyces cerevisiae S288c Rts2p (RTS2), partial mRNA	K13102|1|5e-121|433|sce:YOR077W|DNA/RNA-binding protein KIN17	GO:0044464	GO:0046914//transition metal ion binding	-	gi|584474156|gb|EWH15918.1|/4.16852e-120/Rts2p [Saccharomyces cerevisiae P283]
854232	1890	459	1206	22.3	62.39	1.48427	Up	1.39e-86	8.78e-86	MSA1	Saccharomyces cerevisiae S288c Msa1p (MSA1), partial mRNA	-	-	-	-	gi|6324640|ref|NP_014709.1|/0/Msa1p [Saccharomyces cerevisiae S288c]
852952	4077	477	1253	10.63	29.74	1.48426	Up	7.43e-90	4.86e-89	ADE6	Saccharomyces cerevisiae S288c phosphoribosylformylglycinamidine synthase (ADE6), partial mRNA	K01952|1|0.0|2630|sce:YGR061C|phosphoribosylformylglycinamidine synthase [EC:6.3.5.3]	-	GO:0016884//carbon-nitrogen ligase activity, with glutamine as amido-N-donor	GO:0006188//IMP biosynthetic process	gi|6321498|ref|NP_011575.1|/0/phosphoribosylformylglycinamidine synthase [Saccharomyces cerevisiae S288c]
856335	2094	407.16	1069.45	17.82	49.84	1.48381	Up	6.44e-77	3.72e-76	YHL050C	Saccharomyces cerevisiae S288c hypothetical protein partial mRNA	-	-	-	-	gi|731626|sp|P38721.1|YHF0_YEAST/0/RecName: Full=Uncharacterized protein YHL050C
854833	798	530	1391	62.68	175.15	1.48251	Up	2.03e-99	1.45e-98	YIR016W	Saccharomyces cerevisiae S288c hypothetical protein partial mRNA	-	-	-	-	gi|731916|sp|P40572.1|YIT6_YEAST/8.03677e-110/RecName: Full=Uncharacterized protein YIR016W
852168	3033	414	1086	12.44	34.75	1.48203	Up	5.72e-78	3.35e-77	SRO77	Saccharomyces cerevisiae S288c putative Rab GTPase-binding protein SRO77 (SRO77), partial mRNA	K08518|1|0.0|1972|sce:YBL106C|syntaxin-binding protein 5	-	-	-	gi|341942069|sp|P38163.2|SRO77_YEAST/0/RecName: Full=Lethal(2) giant larvae protein homolog SRO77; AltName: Full=Sodium protection protein 2; AltName: Full=Suppressor of RHO3 protein 77
854939	768	1138.65	2985.57	140.18	391.35	1.48118	Up	6.16e-211	8.28e-210	RPS1B	Saccharomyces cerevisiae S288c ribosomal 40S subunit protein S1B (RPS1B), partial mRNA	K02984|1|1e-119|429|sce:YML063W|small subunit ribosomal protein S3Ae	GO:0030529//intracellular ribonucleoprotein complex	GO:0005198//structural molecule activity	GO:0010467//gene expression	gi|6323577|ref|NP_013648.1|/1.14471e-118/ribosomal 40S subunit protein S1B [Saccharomyces cerevisiae S288c]
23547379	1905	98.96	258.98	4.77	13.29	1.47828	Up	7.22e-20	1.65e-19	RME3	Saccharomyces cerevisiae S288c RME3 ncRNA	-	-	-	-	gi|766955495|gb|AJS21107.1|/0/Zip2p [Saccharomyces cerevisiae YJM1332]
853928	12279	506	1322	3.72	10.35	1.47626	Up	5.79e-94	3.95e-93	DYN1	Saccharomyces cerevisiae S288c dynein heavy chain (DYN1), partial mRNA	K10413|1|0.0|7944|sce:YKR054C|dynein heavy chain 1, cytosolic	-	-	-	gi|6322907|ref|NP_012980.1|/0/dynein heavy chain [Saccharomyces cerevisiae S288c]
853753	930	263	687	26.51	73.73	1.47572	Up	1.12e-49	4.6e-49	YKL107W	Saccharomyces cerevisiae S288c putative short-chain dehydrogenase/reductase partial mRNA	-	-	GO:0003824//catalytic activity	-	gi|465719|sp|P34251.1|YKK7_YEAST/9.31404e-175/RecName: Full=Uncharacterized oxidoreductase YKL107W
856463	1362	51.68	134.87	3.51	9.76	1.47541	Up	5.49e-11	9.71e-11	SSF1	Saccharomyces cerevisiae S288c rRNA-binding ribosome biosynthesis protein (SSF1), partial mRNA	K14859|1|0.0|662|sce:YHR066W|ribosome biogenesis protein SSF1/2	-	-	-	gi|6321857|ref|NP_011933.1|/0/Ssf1p [Saccharomyces cerevisiae S288c]
851425	1323	856.42	2234.72	59.95	166.56	1.47421	Up	3.26e-157	3.42e-156	LYS21	Saccharomyces cerevisiae S288c homocitrate synthase LYS21 (LYS21), partial mRNA	K01655|1|0.0|860|sce:YDL131W|homocitrate synthase [EC:2.3.3.14]	-	GO:0016746//transferase activity, transferring acyl groups	GO:0043436	gi|584366961|gb|EWG86952.1|/0/Lys21p [Saccharomyces cerevisiae R008]
853611	354	46	120	13.05	36.24	1.47353	Up	6.82e-10	1.16e-09	YJR146W	Saccharomyces cerevisiae S288c hypothetical protein partial mRNA	-	-	-	-	gi|1352939|sp|P47174.1|YJ9K_YEAST/2.99539e-64/RecName: Full=Uncharacterized protein YJR146W
850648	1722	76	198	4.06	11.26	1.47166	Up	2.22e-15	4.48e-15	YEH1	Saccharomyces cerevisiae S288c sterol esterase (YEH1), partial mRNA	K03848|1|1e-45|185|mbe:MBM_00132|alpha-1,3-glucosyltransferase [EC:2.4.1.267];K01052|2|2e-22|108|spo:SPCC1672.09|lysosomal acid lipase/cholesteryl ester hydrolase [EC:3.1.1.13]	-	-	GO:0044238//primary metabolic process	gi|6323017|ref|NP_013089.1|/0/sterol esterase [Saccharomyces cerevisiae S288c]
855173	600	701.38	1826.49	112.09	310.8	1.47133	Up	1.68e-128	1.47e-127	RPL13B	Saccharomyces cerevisiae S288c ribosomal 60S subunit protein L13B (RPL13B), partial mRNA	K02873|1|7e-88|323|sce:YMR142C|large subunit ribosomal protein L13e	GO:0030529//intracellular ribonucleoprotein complex	GO:0005198//structural molecule activity	GO:0010467//gene expression	gi|6323791|ref|NP_013862.1|/6.7913e-87/ribosomal 60S subunit protein L13B [Saccharomyces cerevisiae S288c]
854941	2580	146	380	5.17	14.33	1.4708	Up	4.47e-28	1.21e-27	PIF1	Saccharomyces cerevisiae S288c DNA helicase PIF1 (PIF1), partial mRNA	K15255|1|0.0|1595|sce:YML061C|ATP-dependent DNA helicase PIF1 [EC:3.6.4.12]	-	-	-	gi|6323579|ref|NP_013650.1|/0/DNA helicase PIF1 [Saccharomyces cerevisiae S288c]
852975	1020	206	536	18.86	52.26	1.47038	Up	6.48e-39	2.2e-38	MRP13	Saccharomyces cerevisiae S288c mitochondrial 37S ribosomal protein YmS-A (MRP13), partial mRNA	-	-	-	-	gi|398365581|ref|NP_011598.3|/0/mitochondrial 37S ribosomal protein YmS-A [Saccharomyces cerevisiae S288c]
854272	327	14.96	38.92	4.64	12.85	1.46957	Up	0.00038912	0.000521885	YOR105W	Saccharomyces cerevisiae S288c hypothetical protein partial mRNA	-	-	-	-	gi|768495515|gb|AJU07709.1|/2.14283e-38/Pin2p [Saccharomyces cerevisiae YJM1443]
853060	1278	208	541	15.09	41.78	1.46922	Up	3.06e-39	1.04e-38	PTI1	Saccharomyces cerevisiae S288c cleavage polyadenylation factor subunit PTI1 (PTI1), partial mRNA	K14407|1|4e-178|624|sce:YGR156W|cleavage stimulation factor subunit 2	-	GO:0005488//binding	-	gi|416162|dbj|BAA03953.1|/4.23208e-177/hypothetical protein [Saccharomyces cerevisiae]
850887	1476	340	883.99	21.27	58.88	1.46896	Up	8.03e-63	3.87e-62	MMR1	Saccharomyces cerevisiae S288c Mmr1p (MMR1), partial mRNA	K17976|1|0.0|835|sce:YLR190W|mitochondrial MYO2 receptor-related protein 1	-	-	-	gi|6323219|ref|NP_013291.1|/0/Mmr1p [Saccharomyces cerevisiae S288c]
851779	1440	176	457	11.29	31.22	1.46743	Up	2.51e-33	7.6e-33	RKM2	Saccharomyces cerevisiae S288c protein-lysine N-methyltransferase (RKM2), partial mRNA	-	-	-	-	gi|6320404|ref|NP_010484.1|/0/Rkm2p [Saccharomyces cerevisiae S288c]
851032	1281	161	418	11.65	32.21	1.46718	Up	1.29e-30	3.7e-30	SFH1	Saccharomyces cerevisiae S288c Sfh1p (SFH1), partial mRNA	K11770|1|0.0|744|sce:YLR321C|chromatin structure-remodeling complex subunit SFH1	GO:0043234//protein complex;GO:0005694//chromosome	-	-	gi|151940851|gb|EDN59233.1|/0/chromatin remodeling complex member, RSC [Saccharomyces cerevisiae YJM789]
852909	303	52	135	17.57	48.57	1.46695	Up	6.87e-11	1.21e-10	YGR025W	Saccharomyces cerevisiae S288c hypothetical protein partial mRNA	-	-	-	-	gi|45269429|gb|AAS56095.1|/8.79975e-53/YGR025W [Saccharomyces cerevisiae]
853955	963	89	231	8.65	23.91	1.46684	Up	1.32e-17	2.86e-17	MTD1	Saccharomyces cerevisiae S288c methylenetetrahydrofolate dehydrogenase (NAD(+)) (MTD1), partial mRNA	K00295|1|4e-175|614|sce:YKR080W|methylenetetrahydrofolate dehydrogenase (NAD+) [EC:1.5.1.15]	-	-	GO:0006760//folic acid-containing compound metabolic process	gi|398365387|ref|NP_013006.3|/3.72884e-174/methylenetetrahydrofolate dehydrogenase (NAD(+)) [Saccharomyces cerevisiae S288c]
855022	1218	131	340	9.99	27.59	1.46559	Up	3.44e-25	8.83e-25	ANY1	Saccharomyces cerevisiae S288c hypothetical protein (ANY1), partial mRNA	K05546|1|2e-06|54.7|ani:AN8217.2|alpha 1,3-glucosidase [EC:3.2.1.84]	-	-	-	gi|2497116|sp|Q03687.1|YMP0_YEAST/0/RecName: Full=Uncharacterized membrane protein YMR010W
855679	1647	209	540.97	11.69	32.21	1.46223	Up	8.4e-39	2.84e-38	ALG11	Saccharomyces cerevisiae S288c alpha-1,2-mannosyltransferase ALG11 (ALG11), partial mRNA	K03844|1|0.0|1102|sce:YNL048W|alpha-1,2-mannosyltransferase [EC:2.4.1.131]	-	-	GO:0008152//metabolic process	gi|6324280|ref|NP_014350.1|/0/alpha-1,2-mannosyltransferase ALG11 [Saccharomyces cerevisiae S288c]
855629	1929	436.98	1129.99	20.79	57.25	1.46139	Up	1.76e-79	1.04e-78	YNL095C	Saccharomyces cerevisiae S288c hypothetical protein partial mRNA	K07088|1|0.0|1271|sce:YNL095C|uncharacterized protein	GO:0031224//intrinsic component of membrane	-	GO:0006810//transport	gi|1730754|sp|P53932.1|YNJ5_YEAST/0/RecName: Full=Uncharacterized transporter YNL095C
851163	2937	197	509	6.12	16.83	1.45943	Up	1.14e-36	3.69e-36	SIR3	Saccharomyces cerevisiae S288c chromatin-silencing protein SIR3 (SIR3), partial mRNA	K11122|1|0.0|1776|sce:YLR442C|regulatory protein SIR3;K02603|2|2e-113|411|zro:ZYRO0B14278g|origin recognition complex subunit 1	-	-	-	gi|398366309|ref|NP_013547.3|/0/chromatin-silencing protein SIR3 [Saccharomyces cerevisiae S288c]
851537	1407	179	462	11.76	32.32	1.45854	Up	2.19e-33	6.62e-33	DIA3	Saccharomyces cerevisiae S288c putative acid phosphatase DIA3 (DIA3), partial mRNA	K01078|1|0.0|962|sce:YDL024C|acid phosphatase [EC:3.1.3.2]	-	GO:0016791//phosphatase activity	GO:0006796//phosphate-containing compound metabolic process	gi|1709727|sp|P52290.1|PPAD_YEAST/0/RecName: Full=Probable acid phosphatase DIA3; AltName: Full=Digs into agar protein 3; Flags: Precursor
851323	1182	5633	14529	442.86	1216.18	1.45743	Up	0	0	RTN2	Saccharomyces cerevisiae S288c Rtn2p (RTN2), partial mRNA	-	GO:0043231//intracellular membrane-bounded organelle	-	-	gi|6319997|ref|NP_010077.1|/0/Rtn2p [Saccharomyces cerevisiae S288c]
850469	1086	116	299	9.95	27.32	1.45719	Up	3.97e-22	9.57e-22	ADH7	Saccharomyces cerevisiae S288c NADP-dependent alcohol dehydrogenase (ADH7), partial mRNA	K00002|1|0.0|663|sce:YCR105W|alcohol dehydrogenase (NADP+) [EC:1.1.1.2]	-	GO:0016614//oxidoreductase activity, acting on CH-OH group of donors;GO:0046914//transition metal ion binding	GO:0008152//metabolic process	gi|763867382|gb|AJQ34628.1|/0/Adh7p [Saccharomyces cerevisiae YJM1439]
854931	2829	85	219	2.74	7.52	1.45656	Up	1.33e-16	2.78e-16	ZDS2	Saccharomyces cerevisiae S288c Zds2p (ZDS2), partial mRNA	-	-	-	-	gi|6323527|ref|NP_013598.1|/0/Zds2p [Saccharomyces cerevisiae S288c]
855979	762	35	90	4.34	11.89	1.45398	Up	1.29e-07	2.02e-07	SPC29	Saccharomyces cerevisiae S288c Spc29p (SPC29), partial mRNA	-	-	-	-	gi|6325133|ref|NP_015201.1|/5.2074e-132/Spc29p [Saccharomyces cerevisiae S288c]
850883	759	77	198	9.6	26.28	1.45286	Up	4.12e-15	8.25e-15	EMG1	Saccharomyces cerevisiae S288c 18S rRNA pseudouridine methyltransferase (EMG1), partial mRNA	K14568|1|1e-141|502|sce:YLR186W|rRNA small subunit pseudouridine methyltransferase Nep1 [EC:2.1.1.260]	-	-	-	gi|6323215|ref|NP_013287.1|/1.35599e-140/18S rRNA pseudouridine methyltransferase [Saccharomyces cerevisiae S288c]
856510	639	583	1498	87.14	238.4	1.45198	Up	1.17e-103	8.67e-103	ERP5	Saccharomyces cerevisiae S288c Erp5p (ERP5), partial mRNA	K20346|1|2e-118|424|sce:YHR110W|p24 family protein alpha	GO:0031224//intrinsic component of membrane	-	GO:0051234//establishment of localization	gi|6321902|ref|NP_011978.1|/1.92764e-117/Erp5p [Saccharomyces cerevisiae S288c]
851246	2352	609	1565	23.69	64.81	1.45194	Up	3.14e-108	2.38e-107	FLC2	Saccharomyces cerevisiae S288c flavin adenine dinucleotide transporter FLC2 (FLC2), partial mRNA	-	-	-	-	gi|330443368|ref|NP_009348.2|/0/flavin adenine dinucleotide transporter FLC2 [Saccharomyces cerevisiae S288c]
854413	912	264	678	27.16	74.26	1.4511	Up	7.29e-48	2.91e-47	YOR238W	Saccharomyces cerevisiae S288c hypothetical protein partial mRNA	K20457|1|3e-11|69.7|ela:UCREL1_6745|dihydrofolate synthase [EC:6.3.2.12]	-	-	-	gi|110282931|sp|Q08634.2|YO238_YEAST/5.2865e-167/RecName: Full=Uncharacterized protein YOR238W
850652	2259	249	639	10.09	27.57	1.45017	Up	3.69e-45	1.41e-44	DRS1	Saccharomyces cerevisiae S288c putative ATP-dependent RNA helicase (DRS1), partial mRNA	K13181|1|0.0|1222|sce:YLL008W|ATP-dependent RNA helicase DDX27 [EC:3.6.4.13]	-	GO:0032559//adenyl ribonucleotide binding;GO:0042623//ATPase activity, coupled	-	gi|6323021|ref|NP_013093.1|/0/Drs1p [Saccharomyces cerevisiae S288c]
853187	5904	460	1179.99	7.06	19.28	1.44936	Up	1.12e-81	6.76e-81	SLH1	Saccharomyces cerevisiae S288c putative RNA helicase (SLH1), partial mRNA	K18664|1|0.0|3845|sce:YGR271W|antiviral helicase SLH1 [EC:3.6.4.13]	-	-	-	gi|398366359|ref|NP_011787.4|/0/Slh1p [Saccharomyces cerevisiae S288c]
851284	705	90.81	232.82	12.23	33.39	1.44899	Up	1.64e-17	3.54e-17	MST28	Saccharomyces cerevisiae S288c DUP240 family protein MST28 (MST28), partial mRNA	-	-	-	-	gi|6319336|ref|NP_009419.1|/1.0993e-122/DUP240 family protein MST28 [Saccharomyces cerevisiae S288c]
852636	1149	2956	7578	239.29	653.15	1.44865	Up	0	0	ADH4	Saccharomyces cerevisiae S288c alcohol dehydrogenase ADH4 (ADH4), partial mRNA	K13954|1|0.0|723|sce:YGL256W|alcohol dehydrogenase [EC:1.1.1.1];K11173|5|1e-24|114|nfi:NFIA_081270|hydroxyacid-oxoacid transhydrogenase [EC:1.1.99.24]	-	-	-	gi|269970305|ref|NP_011258.2|/0/alcohol dehydrogenase ADH4 [Saccharomyces cerevisiae S288c]
856024	594	248.53	636.76	40.15	109.52	1.44772	Up	6.53e-45	2.48e-44	RPS9A	Saccharomyces cerevisiae S288c ribosomal 40S subunit protein S9A (RPS9A), partial mRNA	K02997|1|1e-94|345|sce:YPL081W|small subunit ribosomal protein S9e	GO:0030529//intracellular ribonucleoprotein complex	GO:0003723//RNA binding;GO:0005198//structural molecule activity	GO:0010467//gene expression	gi|151946577|gb|EDN64799.1|/9.51213e-94/ribosomal protein S9B [Saccharomyces cerevisiae YJM789]
855683	531	114	292	20.76	56.62	1.44751	Up	1.86e-21	4.42e-21	YIP3	Saccharomyces cerevisiae S288c Yip3p (YIP3), partial mRNA	K20359|1|3e-77|287|sce:YNL044W|PRA1 family protein 1	-	-	-	gi|6681850|ref|NP_014354.2|/2.25339e-76/Yip3p [Saccharomyces cerevisiae S288c]
854198	2109	145	371	6.3	17.16	1.44563	Up	8.53e-27	2.26e-26	EXO1	Saccharomyces cerevisiae S288c Rad2 family nuclease EXO1 (EXO1), partial mRNA	K10746|1|0.0|1221|sce:YOR033C|exonuclease 1 [EC:3.1.-.-]	GO:0043231//intracellular membrane-bounded organelle	GO:0016788//hydrolase activity, acting on ester bonds;GO:0003676//nucleic acid binding	GO:0006259//DNA metabolic process	gi|6324607|ref|NP_014676.1|/0/Rad2 family nuclease EXO1 [Saccharomyces cerevisiae S288c]
854276	3324	577	1476	15.81	43.05	1.44518	Up	1.72e-101	1.25e-100	INP53	Saccharomyces cerevisiae S288c phosphatidylinositol-3-/phosphoinositide 5-phosphatase INP53 (INP53), partial mRNA	K20279|1|0.0|2060|sce:YOR109W|synaptojanin [EC:3.1.3.36]	-	-	-	gi|398365141|ref|NP_014752.3|/0/phosphatidylinositol-3-/phosphoinositide 5-phosphatase INP53 [Saccharomyces cerevisiae S288c]
854066	3351	912	2332	24.78	67.46	1.44486	Up	3.94e-159	4.18e-158	DUF1	Saccharomyces cerevisiae S288c Duf1p (DUF1), partial mRNA	K15361|1|9e-25|117|pte:PTT_19170|WD repeat-containing protein 48	-	-	-	gi|6324485|ref|NP_014554.1|/0/Duf1p [Saccharomyces cerevisiae S288c]
851976	1329	90	230	6.27	17.06	1.44408	Up	3.62e-17	7.71e-17	DXO1	Saccharomyces cerevisiae S288c Dxo1p (DXO1), partial mRNA	-	-	-	-	gi|398366533|ref|NP_010658.3|/0/Dxo1p [Saccharomyces cerevisiae S288c]
855646	1224	810	2069	61.43	167.06	1.44335	Up	3.49e-141	3.28e-140	NIS1	Saccharomyces cerevisiae S288c Nis1p (NIS1), partial mRNA	-	-	-	-	gi|919301203|gb|KOH48317.1|/2.19709e-167/NIS1p Protein localized in the bud neck at G2/M phase [Saccharomyces sp. 'boulardii']
856293	4224	392	1000.99	8.43	22.92	1.443	Up	4.51e-69	2.36e-68	MMS1	Saccharomyces cerevisiae S288c Mms1p (MMS1), partial mRNA	-	-	-	-	gi|6325422|ref|NP_015490.1|/0/Mms1p [Saccharomyces cerevisiae S288c]
852300	390	96	245	24.46	66.46	1.44206	Up	3.72e-18	8.18e-18	YBR013C	Saccharomyces cerevisiae S288c hypothetical protein partial mRNA	-	-	-	-	gi|6319487|ref|NP_009569.1|/4.04522e-69/hypothetical protein YBR013C [Saccharomyces cerevisiae S288c]
856370	2208	169	431	7.01	19.03	1.44079	Up	1e-30	2.89e-30	DUR3	Saccharomyces cerevisiae S288c Dur3p (DUR3), partial mRNA	K20989|1|0.0|1285|sce:YHL016C|urea-proton symporter	GO:0031224//intrinsic component of membrane	-	GO:0030001//metal ion transport	gi|6321771|ref|NP_011847.1|/0/Dur3p [Saccharomyces cerevisiae S288c]
853071	2859	528	1346	16.85	45.73	1.44039	Up	3.06e-92	2.06e-91	TIF4631	Saccharomyces cerevisiae S288c translation initiation factor eIF4G (TIF4631), partial mRNA	K03260|1|0.0|1318|sce:YGR162W|translation initiation factor 4G	-	-	-	gi|398365973|ref|NP_011678.3|/0/Tif4631p [Saccharomyces cerevisiae S288c]
851667	4839	322	821	6.04	16.39	1.4402	Up	5.54e-57	2.48e-56	DNF2	Saccharomyces cerevisiae S288c aminophospholipid-translocating P4-type ATPase DNF2 (DNF2), partial mRNA	K01530|1|0.0|3099|sce:YDR093W|phospholipid-translocating ATPase [EC:3.6.3.1]	GO:0031224//intrinsic component of membrane	GO:0042625//ATPase coupled ion transmembrane transporter activity;GO:0046872//metal ion binding;GO:0005548//phospholipid transporter activity;GO:0032559//adenyl ribonucleotide binding	GO:0009206;GO:0006869//lipid transport	gi|6320298|ref|NP_010378.1|/0/aminophospholipid-translocating P4-type ATPase DNF2 [Saccharomyces cerevisiae S288c]
851351	1074	228.81	582.91	19.86	53.87	1.43962	Up	5.78e-41	2.04e-40	SOR2	Saccharomyces cerevisiae S288c L-iditol 2-dehydrogenase SOR2 (SOR2), partial mRNA	K00008|1|0.0|718|sce:YDL246C|L-iditol 2-dehydrogenase [EC:1.1.1.14]	-	GO:0003824//catalytic activity;GO:0046914//transition metal ion binding	GO:0008152//metabolic process	gi|6319955|ref|NP_010035.1|/0/L-iditol 2-dehydrogenase SOR2 [Saccharomyces cerevisiae S288c]
851604	156	473	1203	356.46	965.28	1.43721	Up	2.37e-82	1.44e-81	YDR034W-B	Saccharomyces cerevisiae S288c hypothetical protein partial mRNA	-	-	-	-	-
850435	1548	50	127	2.98	8.06	1.43547	Up	4.89e-10	8.38e-10	RSA4	Saccharomyces cerevisiae S288c Rsa4p (RSA4), partial mRNA	K14855|1|0.0|1046|sce:YCR072C|ribosome assembly protein 4	-	-	-	gi|10383804|ref|NP_009997.2|/0/Rsa4p [Saccharomyces cerevisiae S288c]
850979	1947	210	533	9.9	26.75	1.43404	Up	2.41e-37	7.94e-37	PIG1	Saccharomyces cerevisiae S288c protein phosphatase regulator PIG1 (PIG1), partial mRNA	-	-	-	-	gi|6323303|ref|NP_013375.1|/0/protein phosphatase regulator PIG1 [Saccharomyces cerevisiae S288c]
856546	978	536	1360	51.27	138.51	1.4338	Up	1.58e-92	1.07e-91	DSE2	Saccharomyces cerevisiae S288c Dse2p (DSE2), partial mRNA	-	-	-	-	gi|6321936|ref|NP_012012.1|/3.70218e-60/Dse2p [Saccharomyces cerevisiae S288c]
854270	393	121	307	30.57	82.57	1.4335	Up	3.53e-22	8.52e-22	OST2	Saccharomyces cerevisiae S288c dolichyl-diphosphooligosaccharide-protein glycotransferase (OST2), partial mRNA	K12668|1|2e-69|260|sce:YOR103C|oligosaccharyltransferase complex subunit epsilon	-	-	-	gi|1164949|emb|CAA64024.1|/2.00203e-68/YOR3211c [Saccharomyces cerevisiae]
850678	4986	781	1981	14.21	38.38	1.43345	Up	7.68e-134	6.89e-133	YBT1	Saccharomyces cerevisiae S288c bile acid-transporting ATPase YBT1 (YBT1), partial mRNA	K05665|1|2e-114|415|adl:AURDEDRAFT_92909|ATP-binding cassette, subfamily C (CFTR/MRP), member 1;K05658|2|3e-54|215|tve:TRV_05687|ATP-binding cassette, subfamily B (MDR/TAP), member 1 [EC:3.6.3.44]	-	-	-	gi|6322980|ref|NP_013052.1|/0/bile acid-transporting ATPase YBT1 [Saccharomyces cerevisiae S288c]
850772	2004	103	261	4.71	12.72	1.4333	Up	4.74e-19	1.06e-18	EMP70	Saccharomyces cerevisiae S288c Emp70p (EMP70), partial mRNA	K17086|1|0.0|1243|sce:YLR083C|transmembrane 9 superfamily member 2/4	GO:0031224//intrinsic component of membrane	-	-	gi|6323112|ref|NP_013184.1|/0/Emp70p [Saccharomyces cerevisiae S288c]
850846	2052	760.99	1930	34	91.82	1.43327	Up	1.12e-130	9.93e-130	ACS2	Saccharomyces cerevisiae S288c acetate--CoA ligase ACS2 (ACS2), partial mRNA	K01895|1|0.0|1396|sce:YLR153C|acetyl-CoA synthetase [EC:6.2.1.1]	-	GO:0016405//CoA-ligase activity;GO:0032559//adenyl ribonucleotide binding	-	gi|6323182|ref|NP_013254.1|/0/acetate--CoA ligase ACS2 [Saccharomyces cerevisiae S288c]
851511	807	136	345	15.9	42.93	1.43296	Up	1.01e-24	2.56e-24	KNH1	Saccharomyces cerevisiae S288c Knh1p (KNH1), partial mRNA	K14213|1|2e-16|87.0|npa:UCRNP2_8597|Xaa-Pro dipeptidase [EC:3.4.13.9]	-	-	-	gi|6320154|ref|NP_010234.1|/5.94718e-153/Knh1p [Saccharomyces cerevisiae S288c]
851541	936	473	1199	47.36	127.81	1.43226	Up	1.12e-81	6.8e-81	GPM2	Saccharomyces cerevisiae S288c phosphoglycerate mutase family protein GPM2 (GPM2), partial mRNA	K01834|1|0.0|635|sce:YDL021W|2,3-bisphosphoglycerate-dependent phosphoglycerate mutase [EC:5.4.2.11]	-	GO:0016866//intramolecular transferase activity	GO:0006007//glucose catabolic process	gi|6320183|ref|NP_010263.1|/1.14883e-180/phosphoglycerate mutase family protein GPM2 [Saccharomyces cerevisiae S288c]
856918	2337	191	484	7.48	20.17	1.4311	Up	5.53e-34	1.69e-33	RAD3	Saccharomyces cerevisiae S288c TFIIH/NER complex ATP-dependent 5'-3' DNA helicase subunit RAD3 (RAD3), partial mRNA	K10844|1|0.0|1504|sce:YER171W|DNA excision repair protein ERCC-2 [EC:3.6.4.12]	GO:0043231//intracellular membrane-bounded organelle	GO:0003676//nucleic acid binding;GO:0003678//DNA helicase activity;GO:0042623//ATPase activity, coupled;GO:0032559//adenyl ribonucleotide binding	GO:0006281//DNA repair	gi|398365073|ref|NP_011098.3|/0/TFIIH/NER complex ATP-dependent 5'-3' DNA helicase subunit RAD3 [Saccharomyces cerevisiae S288c]
852667	2247	220	556.99	8.96	24.16	1.43105	Up	1.22e-38	4.11e-38	POX1	Saccharomyces cerevisiae S288c acyl-CoA oxidase (POX1), partial mRNA	K00232|1|0.0|1470|sce:YGL205W|acyl-CoA oxidase [EC:1.3.3.6]	GO:0042579//microbody	GO:0050662//coenzyme binding;GO:0016634//oxidoreductase activity, acting on the CH-CH group of donors, oxygen as acceptor	GO:0009062//fatty acid catabolic process	gi|6321233|ref|NP_011310.1|/0/acyl-CoA oxidase [Saccharomyces cerevisiae S288c]
850639	4401	272	688	5.61	15.12	1.43039	Up	1.8e-47	7.14e-47	SPA2	Saccharomyces cerevisiae S288c Spa2p (SPA2), partial mRNA	K19846|1|0.0|2424|sce:YLL021W|protein SPA2	-	-	-	gi|6323007|ref|NP_013079.1|/0/Spa2p [Saccharomyces cerevisiae S288c]
852615	537	17	43	3.06	8.24	1.42911	Up	0.000333228	0.000448819	YGL235W	Saccharomyces cerevisiae S288c hypothetical protein partial mRNA	K03495|1|2e-85|315|sce:YGL236C|tRNA uridine 5-carboxymethylaminomethyl modification enzyme	GO:0044424	GO:0050662//coenzyme binding	GO:0002097	gi|1723973|sp|P53071.1|YGY5_YEAST/3.04427e-92/RecName: Full=Uncharacterized protein YGL235W
854127	1455	830	2099	52.7	141.89	1.4289	Up	4.7e-141	4.4e-140	GAS5	Saccharomyces cerevisiae S288c 1,3-beta-glucanosyltransferase (GAS5), partial mRNA	-	-	GO:0043167//ion binding	GO:0044238//primary metabolic process	gi|6324543|ref|NP_014612.1|/0/1,3-beta-glucanosyltransferase [Saccharomyces cerevisiae S288c]
856810	2067	169	427	7.5	20.16	1.42653	Up	4.79e-30	1.36e-29	MRX1	Saccharomyces cerevisiae S288c Mrx1p (MRX1), partial mRNA	-	-	-	-	gi|6320921|ref|NP_011000.1|/0/Mrx1p [Saccharomyces cerevisiae S288c]
852149	1710	268	676	14.42	38.73	1.42538	Up	1.76e-46	6.88e-46	STL1	Saccharomyces cerevisiae S288c glucose-inactivated glycerol proton symporter STL1 (STL1), partial mRNA	K15196|1|3e-65|250|afv:AFLA_020970|transcription factor IIIB 90 kDa subunit;K08139|2|4e-54|213|dha:DEHA2C11374g|MFS transporter, SP family, sugar:H+ symporter;K00382|4|3e-51|203|abe:ARB_02522|dihydrolipoamide dehydrogenase [EC:1.8.1.4]	-	-	-	gi|398366687|ref|NP_010825.3|/0/glucose-inactivated glycerol proton symporter STL1 [Saccharomyces cerevisiae S288c]
851321	2289	323	814	12.91	34.65	1.42437	Up	1.54e-55	6.74e-55	YDL206W	Saccharomyces cerevisiae S288c hypothetical protein partial mRNA	K13754|1|3e-127|456|ndi:NDAI_0E03280|solute carrier family 24 (sodium/potassium/calcium exchanger), member 6	GO:0031224//intrinsic component of membrane	-	GO:0006810//transport	gi|6319995|ref|NP_010075.1|/0/hypothetical protein YDL206W [Saccharomyces cerevisiae S288c]
853767	837	137	345	15.41	41.33	1.42332	Up	1.83e-24	4.63e-24	YJU2	Saccharomyces cerevisiae S288c mRNA splicing protein YJU2 (YJU2), partial mRNA	K13115|1|3e-10|66.2|fme:FOMMEDRAFT_144589|coiled-coil domain-containing protein 130	-	-	-	gi|6322755|ref|NP_012828.1|/1.5762e-143/mRNA splicing protein YJU2 [Saccharomyces cerevisiae S288c]
854260	4947	234	589	4.29	11.5	1.42258	Up	1.37e-40	4.8e-40	CMR2	Saccharomyces cerevisiae S288c Cmr2p (CMR2), partial mRNA	-	GO:0043231//intracellular membrane-bounded organelle	GO:0005515//protein binding	-	gi|74676567|sp|Q12275.1|YO093_YEAST/0/RecName: Full=Uncharacterized protein YOR093C
853896	918	122	307	12.46	33.39	1.42211	Up	6.43e-22	1.54e-21	GCN3	Saccharomyces cerevisiae S288c translation initiation factor eIF2B subunit alpha (GCN3), partial mRNA	K03239|1|4e-171|600|sce:YKR026C|translation initiation factor eIF-2B subunit alpha	-	-	GO:0008152//metabolic process	gi|6322878|ref|NP_012951.1|/3.95748e-170/translation initiation factor eIF2B subunit alpha [Saccharomyces cerevisiae S288c]
854672	936	52	131	5.21	13.96	1.42194	Up	3.37e-10	5.81e-10	FLX1	Saccharomyces cerevisiae S288c flavin adenine dinucleotide transporter FLX1 (FLX1), partial mRNA	K15115|1|8e-175|613|sce:YIL134W|solute carrier family 25 (mitochondrial folate transporter), member 32	GO:0019866//organelle inner membrane;GO:0031224//intrinsic component of membrane	-	GO:0006810//transport	gi|398364245|ref|NP_012132.3|/7.97441e-174/flavin adenine dinucleotide transporter FLX1 [Saccharomyces cerevisiae S288c]
852466	1242	97	244	7.25	19.41	1.42075	Up	1.01e-17	2.18e-17	PEX32	Saccharomyces cerevisiae S288c Pex32p (PEX32), partial mRNA	-	GO:0031224//intrinsic component of membrane	-	-	gi|398365241|ref|NP_009727.3|/0/Pex32p [Saccharomyces cerevisiae S288c]
850603	603	72	181	11.45	30.64	1.42007	Up	1.63e-13	3.11e-13	KEG1	Saccharomyces cerevisiae S288c Keg1p (KEG1), partial mRNA	-	-	-	-	gi|14318567|ref|NP_116700.1|/1.93148e-97/Keg1p [Saccharomyces cerevisiae S288c]
852240	660	277	696	40.01	107.04	1.41972	Up	1.58e-47	6.26e-47	ERD2	Saccharomyces cerevisiae S288c Erd2p (ERD2), partial mRNA	K10949|1|2e-114|411|sce:YBL040C|ER lumen protein retaining receptor	GO:0043231//intracellular membrane-bounded organelle;GO:0031224//intrinsic component of membrane	GO:0005048//signal sequence binding;GO:0004871//signal transducer activity	GO:0035437//maintenance of protein localization in endoplasmic reticulum;GO:0006810//transport	gi|762204403|gb|AJQ15647.1|/2.35583e-113/Erd2p [Saccharomyces cerevisiae YJM1399]
856520	2880	146	365.9	4.62	12.34	1.41738	Up	1.61e-25	4.17e-25	MSH1	Saccharomyces cerevisiae S288c mismatch repair ATPase MSH1 (MSH1), partial mRNA	K08736|1|7e-65|249|abe:ARB_02429|DNA mismatch repair protein MSH3	-	-	-	gi|6321912|ref|NP_011988.1|/0/mismatch repair ATPase MSH1 [Saccharomyces cerevisiae S288c]
853555	984	288	722	27.37	73.07	1.41668	Up	4.51e-49	1.84e-48	FIP1	Saccharomyces cerevisiae S288c cleavage polyadenylation factor subunit FIP1 (FIP1), partial mRNA	K14405|1|1e-123|442|sce:YJR093C|pre-mRNA 3'-end-processing factor FIP1	-	-	-	gi|6322552|ref|NP_012626.1|/1.54283e-122/cleavage polyadenylation factor subunit FIP1 [Saccharomyces cerevisiae S288c]
856420	1074	494	1238	42.88	114.42	1.41596	Up	7.96e-83	4.87e-82	THR1	Saccharomyces cerevisiae S288c homoserine kinase (THR1), partial mRNA	K00872|1|0.0|677|sce:YHR025W|homoserine kinase [EC:2.7.1.39]	-	GO:0016773//phosphotransferase activity, alcohol group as acceptor;GO:0032559//adenyl ribonucleotide binding	GO:0009066;GO:0006796//phosphate-containing compound metabolic process	gi|6321814|ref|NP_011890.1|/0/homoserine kinase [Saccharomyces cerevisiae S288c]
853821	1587	172	431	9.99	26.65	1.41558	Up	6.03e-30	1.71e-29	PRI2	Saccharomyces cerevisiae S288c DNA primase subunit PRI2 (PRI2), partial mRNA	K02685|1|0.0|1016|sce:YKL045W|DNA primase large subunit [EC:2.7.7.-]	-	GO:0003899//DNA-directed RNA polymerase activity	GO:0006259//DNA metabolic process	gi|6322806|ref|NP_012879.1|/0/DNA primase subunit PRI2 [Saccharomyces cerevisiae S288c]
853093	318	182	456	58.23	155.33	1.4155	Up	1.39e-31	4.08e-31	TIM13	Saccharomyces cerevisiae S288c protein translocase subunit TIM13 (TIM13), partial mRNA	K17781|1|3e-49|193|sce:YGR181W|mitochondrial import inner membrane translocase subunit TIM13	GO:0019866//organelle inner membrane;GO:0005758//mitochondrial intermembrane space	GO:0043169//cation binding	GO:0006612//protein targeting to membrane	gi|398366055|ref|NP_011697.3|/3.91669e-48/protein translocase subunit TIM13 [Saccharomyces cerevisiae S288c]
855230	2163	237	594	10.04	26.78	1.4154	Up	1.17e-40	4.1e-40	GYL1	Saccharomyces cerevisiae S288c Gyl1p (GYL1), partial mRNA	K08869|1|8e-42|172|gtr:GLOTRDRAFT_92532|aarF domain-containing kinase;K19944|4|2e-11|72.0|hir:HETIRDRAFT_446188|TBC1 domain family member 10	-	-	-	gi|6323846|ref|NP_013917.1|/0/Gyl1p [Saccharomyces cerevisiae S288c]
855242	669	210	526	29.9	79.74	1.41516	Up	3.66e-36	1.18e-35	ERG2	Saccharomyces cerevisiae S288c C-8 sterol isomerase ERG2 (ERG2), partial mRNA	K09829|1|1e-128|458|sce:YMR202W|C-8 sterol isomerase [EC:5.-.-.-]	GO:0043231//intracellular membrane-bounded organelle	GO:0016863//intramolecular oxidoreductase activity, transposing C=C bonds	GO:0008204//ergosterol metabolic process	gi|6323858|ref|NP_013929.1|/1.3296e-127/C-8 sterol isomerase ERG2 [Saccharomyces cerevisiae S288c]
853247	705	381	954	51.33	136.84	1.41462	Up	3.7e-64	1.81e-63	SOP4	Saccharomyces cerevisiae S288c Sop4p (SOP4), partial mRNA	-	-	-	-	gi|6322269|ref|NP_012343.1|/2.28687e-128/Sop4p [Saccharomyces cerevisiae S288c]
853864	417	241.49	604.51	57.16	152.34	1.41422	Up	2.59e-41	9.2e-41	RPL14A	Saccharomyces cerevisiae S288c ribosomal 60S subunit protein L14A (RPL14A), partial mRNA	K02875|1|5e-56|216|sce:YKL006W|large subunit ribosomal protein L14e	GO:0030529//intracellular ribonucleoprotein complex	GO:0005198//structural molecule activity	GO:0010467//gene expression	gi|6322847|ref|NP_012920.1|/5.52858e-55/ribosomal 60S subunit protein L14A [Saccharomyces cerevisiae S288c]
853732	1713	275	688	14.77	39.35	1.41369	Up	1.07e-46	4.18e-46	PGM1	Saccharomyces cerevisiae S288c phosphoglucomutase PGM1 (PGM1), partial mRNA	K01835|1|0.0|1087|sce:YKL127W|phosphoglucomutase [EC:5.4.2.2]	-	GO:0046872//metal ion binding;GO:0016866//intramolecular transferase activity	GO:0044238//primary metabolic process	gi|6322722|ref|NP_012795.1|/0/phosphoglucomutase PGM1 [Saccharomyces cerevisiae S288c]
854985	1671	181	452	9.97	26.52	1.41142	Up	3.62e-31	1.05e-30	NSE5	Saccharomyces cerevisiae S288c Smc5-Smc6 complex subunit NSE5 (NSE5), partial mRNA	-	-	-	-	gi|6323618|ref|NP_013689.1|/0/Smc5-Smc6 complex subunit NSE5 [Saccharomyces cerevisiae S288c]
854382	3450	579	1446	15.28	40.62	1.41055	Up	6.44e-96	4.49e-95	RET1	Saccharomyces cerevisiae S288c DNA-directed RNA polymerase III core subunit RET1 (RET1), partial mRNA	K03021|1|0.0|2250|sce:YOR207C|DNA-directed RNA polymerase III subunit RPC2 [EC:2.7.7.6]	-	GO:0003676//nucleic acid binding;GO:0001882//nucleoside binding;GO:0034062//RNA polymerase activity	GO:0010467//gene expression	gi|6324781|ref|NP_014850.1|/0/DNA-directed RNA polymerase III core subunit RET1 [Saccharomyces cerevisiae S288c]
3077354	159	18	44.93	13.23	35.17	1.41053	Up	0.000409064	0.000547416	YCR095W-A	Saccharomyces cerevisiae S288c hypothetical protein partial mRNA	-	-	-	-	gi|151943906|gb|EDN62206.1|/1.62097e-22/conserved protein [Saccharomyces cerevisiae YJM789]
854795	2766	535	1335	17.65	46.9	1.40992	Up	1.39e-88	8.97e-88	VID28	Saccharomyces cerevisiae S288c glucose-induced degradation complex subunit VID28 (VID28), partial mRNA	-	-	-	-	gi|765704577|gb|AJR43361.1|/0/Vid28p [Saccharomyces cerevisiae YJM1133]
853100	3066	59	147	1.75	4.65	1.40988	Up	4.17e-11	7.39e-11	BUB1	Saccharomyces cerevisiae S288c protein kinase BUB1 (BUB1), partial mRNA	K02178|1|0.0|2022|sce:YGR188C|checkpoint serine/threonine-protein kinase [EC:2.7.11.1]	GO:0043231//intracellular membrane-bounded organelle	GO:0004672//protein kinase activity;GO:0032559//adenyl ribonucleotide binding	GO:0006464//cellular protein modification process;GO:0007050//cell cycle arrest	gi|398366073|ref|NP_011704.3|/0/protein kinase BUB1 [Saccharomyces cerevisiae S288c]
856854	1104	123	307	10.38	27.58	1.40982	Up	1.16e-21	2.77e-21	SHO1	Saccharomyces cerevisiae S288c osmosensor SHO1 (SHO1), partial mRNA	K11246|1|2e-172|605|sce:YER118C|SHO1 osmosensor	-	-	-	gi|6320964|ref|NP_011043.1|/2.15377e-171/osmosensor SHO1 [Saccharomyces cerevisiae S288c]
854647	4128	86	214	1.89	5.02	1.4093	Up	1.73e-15	3.49e-15	BNR1	Saccharomyces cerevisiae S288c formin BNR1 (BNR1), partial mRNA	K17971|1|0.0|2378|sce:YIL159W|BNI1-related protein 1	-	-	-	gi|6322032|ref|NP_012107.1|/0/formin BNR1 [Saccharomyces cerevisiae S288c]
853414	675	93	232	13.12	34.84	1.40898	Up	9.98e-17	2.1e-16	IRC18	Saccharomyces cerevisiae S288c Irc18p (IRC18), partial mRNA	-	-	-	-	gi|398364571|ref|NP_012497.3|/2.56738e-118/Irc18p [Saccharomyces cerevisiae S288c]
852819	744	61	152	7.76	20.6	1.40852	Up	1.94e-11	3.48e-11	DUO1	Saccharomyces cerevisiae S288c Duo1p (DUO1), partial mRNA	K11570|1|1e-127|455|sce:YGL061C|DASH complex subunit DUO1	-	-	-	gi|6321377|ref|NP_011454.1|/1.41171e-126/Duo1p [Saccharomyces cerevisiae S288c]
852881	1701	372	927	20.13	53.4	1.40749	Up	6.14e-62	2.93e-61	CDH1	Saccharomyces cerevisiae S288c Cdh1p (CDH1), partial mRNA	K03364|1|0.0|1078|sce:YGL003C|cell division cycle 20-like protein 1, cofactor of APC complex	-	-	-	gi|6321435|ref|NP_011512.1|/0/Cdh1p [Saccharomyces cerevisiae S288c]
853348	654	102	254	14.88	39.44	1.40629	Up	3.99e-18	8.76e-18	PHS1	Saccharomyces cerevisiae S288c enoyl-CoA hydratase PHS1 (PHS1), partial mRNA	K10703|1|3e-117|421|sce:YJL097W|very-long-chain (3R)-3-hydroxyacyl-CoA dehydratase [EC:4.2.1.134]	-	-	-	gi|6322364|ref|NP_012438.1|/2.90716e-116/enoyl-CoA hydratase PHS1 [Saccharomyces cerevisiae S288c]
853244	1542	20	50	1.2	3.18	1.40599	Up	0.000123553	0.000170214	CDC6	Saccharomyces cerevisiae S288c AAA family ATPase CDC6 (CDC6), partial mRNA	K02213|1|0.0|980|sce:YJL194W|cell division control protein 6	-	GO:0032559//adenyl ribonucleotide binding;GO:0016462//pyrophosphatase activity	-	gi|6322266|ref|NP_012341.1|/0/AAA family ATPase CDC6 [Saccharomyces cerevisiae S288c]
3799973	243	88	219	38.38	101.69	1.40575	Up	8.08e-16	1.65e-15	YGL194C-A	Saccharomyces cerevisiae S288c hypothetical protein partial mRNA	-	-	-	-	gi|110288046|sp|Q2V2P6.1|YG194_YEAST/1.33851e-32/RecName: Full=Uncharacterized protein YGL194C-A
850832	1092	121	301	10.32	27.34	1.40557	Up	3.64e-21	8.59e-21	RRN5	Saccharomyces cerevisiae S288c Rrn5p (RRN5), partial mRNA	K15217|1|1e-180|632|sce:YLR141W|RNA polymerase I-specific transcription initiation factor RRN5	-	-	-	gi|6323170|ref|NP_013242.1|/1.23801e-179/Rrn5p [Saccharomyces cerevisiae S288c]
855202	1107	144	358	12.11	32.07	1.40503	Up	7.43e-25	1.9e-24	MME1	Saccharomyces cerevisiae S288c Mme1p (MME1), partial mRNA	K15111|1|1e-32|141|cci:CC1G_08023|solute carrier family 25 (mitochondrial S-adenosylmethionine transporter), member 26	GO:0019866//organelle inner membrane;GO:0031224//intrinsic component of membrane	-	GO:0006810//transport	gi|6323818|ref|NP_013889.1|/0/Mme1p [Saccharomyces cerevisiae S288c]
851359	2373	180	447	6.94	18.34	1.40199	Up	1.38e-30	3.97e-30	ADY3	Saccharomyces cerevisiae S288c Ady3p (ADY3), partial mRNA	K20361|1|1e-10|69.7|sce:YDL058W|intracellular protein transport protein USO1;K10352|3|1e-08|62.8|clu:CLUG_04911|myosin heavy chain	-	-	-	gi|1431406|emb|CAA98819.1|/0/unnamed protein product [Saccharomyces cerevisiae]
853713	639	75	186	11.21	29.6	1.40081	Up	1.37e-13	2.63e-13	RPC25	Saccharomyces cerevisiae S288c DNA-directed RNA polymerase III subunit RPC25 (RPC25), partial mRNA	K03022|1|1e-122|438|sce:YKL144C|DNA-directed RNA polymerase III subunit RPC8	-	GO:0003676//nucleic acid binding;GO:0034062//RNA polymerase activity	GO:0010467//gene expression	gi|6322705|ref|NP_012778.1|/1.29e-121/DNA-directed RNA polymerase III subunit RPC25 [Saccharomyces cerevisiae S288c]
855809	1695	90.46	224.14	4.91	12.96	1.40027	Up	3.78e-16	7.8e-16	HXT17	Saccharomyces cerevisiae S288c hexose transporter HXT17 (HXT17), partial mRNA	K08139|1|0.0|1116|sce:YNR072W|MFS transporter, SP family, sugar:H+ symporter	-	-	-	gi|6324400|ref|NP_014470.1|/0/hexose transporter HXT17 [Saccharomyces cerevisiae S288c]
851533	2295	275	682	10.97	28.95	1.4	Up	1.07e-45	4.14e-45	MPS1	Saccharomyces cerevisiae S288c serine/threonine/tyrosine protein kinase MPS1 (MPS1), partial mRNA	K08866|1|0.0|1386|sce:YDL028C|serine/threonine-protein kinase TTK/MPS1 [EC:2.7.12.1]	-	GO:0004672//protein kinase activity;GO:0032559//adenyl ribonucleotide binding	GO:0006464//cellular protein modification process	gi|330443507|ref|NP_010256.2|/0/serine/threonine/tyrosine protein kinase MPS1 [Saccharomyces cerevisiae S288c]
856917	678	42	104	5.9	15.55	1.39813	Up	3.45e-08	5.56e-08	ADK2	Saccharomyces cerevisiae S288c adenylate kinase ADK2 (ADK2), partial mRNA	K00939|1|7e-118|423|sce:YER170W|adenylate kinase [EC:2.7.4.3]	GO:0044424	GO:0019205//nucleobase-containing compound kinase activity;GO:0016776//phosphotransferase activity, phosphate group as acceptor;GO:0032559//adenyl ribonucleotide binding	GO:0009117//nucleotide metabolic process;GO:0006796//phosphate-containing compound metabolic process	gi|398365067|ref|NP_011097.3|/6.39025e-117/adenylate kinase ADK2 [Saccharomyces cerevisiae S288c]
851478	321	1037	2566	328.26	864.83	1.39758	Up	2.67e-166	2.95e-165	RPP1A	Saccharomyces cerevisiae S288c ribosomal protein P1A (RPP1A), partial mRNA	K02942|1|3e-30|130|sce:YDL081C|large subunit ribosomal protein LP1	-	-	-	gi|6320122|ref|NP_010202.1|/4.06128e-29/ribosomal protein P1A [Saccharomyces cerevisiae S288c]
854972	546	34	84	6.01	15.81	1.3954	Up	7.62e-07	1.15e-06	CGI121	Saccharomyces cerevisiae S288c Cgi121p (CGI121), partial mRNA	K15901|1|1e-97|355|sce:YML036W|EKC/KEOPS complex subunit CGI121/TPRKB	GO:0043231//intracellular membrane-bounded organelle	-	-	gi|770386448|pdb|4WW7|B/9.66244e-97/Chain B, Crystal Structure Of Binary Complex Bud32-cgi121 In Complex With Amp
854804	810	68	168	7.92	20.83	1.39509	Up	2.4e-12	4.42e-12	TIR3	Saccharomyces cerevisiae S288c Tir3p (TIR3), partial mRNA	-	-	-	-	gi|6322179|ref|NP_012254.1|/1.57011e-52/Tir3p [Saccharomyces cerevisiae S288c]
853114	2367	279	688.99	10.78	28.35	1.39499	Up	1.1e-45	4.25e-45	ELP2	Saccharomyces cerevisiae S288c Elongator subunit ELP2 (ELP2), partial mRNA	K11374|1|0.0|1530|sce:YGR200C|elongator complex protein 2	-	-	-	gi|398366117|ref|NP_011716.3|/0/Elongator subunit ELP2 [Saccharomyces cerevisiae S288c]
853233	4650	212.53	525.11	4.15	10.91	1.39447	Up	1.74e-35	5.49e-35	VTH2	Saccharomyces cerevisiae S288c signal sequence-binding protein (VTH2), partial mRNA	-	GO:0031224//intrinsic component of membrane	-	-	gi|6322239|ref|NP_012313.1|/0/Vth2p [Saccharomyces cerevisiae S288c]
852733	2058	85	210	3.79	9.96	1.39395	Up	4.51e-15	9.02e-15	ROG1	Saccharomyces cerevisiae S288c putative lipase ROG1 (ROG1), partial mRNA	-	-	-	-	gi|256272248|gb|EEU07239.1|/0/Rog1p [Saccharomyces cerevisiae JAY291]
855077	921	81	200	8.25	21.68	1.3939	Up	2.06e-14	4.04e-14	BUB2	Saccharomyces cerevisiae S288c Bub2p (BUB2), partial mRNA	K02179|1|7e-162|570|sce:YMR055C|cell cycle arrest protein BUB2	GO:0044464	-	-	gi|6323700|ref|NP_013771.1|/7.52431e-161/Bub2p [Saccharomyces cerevisiae S288c]
853127	954	58	143	5.69	14.94	1.39268	Up	1.09e-10	1.92e-10	RTA1	Saccharomyces cerevisiae S288c Rta1p (RTA1), partial mRNA	-	GO:0031224//intrinsic component of membrane	-	GO:0050896//response to stimulus	gi|6321652|ref|NP_011729.1|/1.48947e-175/Rta1p [Saccharomyces cerevisiae S288c]
855301	4263	230.93	569	4.92	12.91	1.39176	Up	2.91e-38	9.71e-38	TRM732	Saccharomyces cerevisiae S288c tRNA methylation protein TRM732 (TRM732), partial mRNA	-	-	-	-	gi|6323915|ref|NP_013986.1|/0/tRNA methylation protein TRM732 [Saccharomyces cerevisiae S288c]
852598	3651	240	591	5.98	15.68	1.39071	Up	2.13e-39	7.29e-39	PCA1	Saccharomyces cerevisiae S288c cation-transporting P-type ATPase PCA1 (PCA1), partial mRNA	K01533|1|0.0|2340|sce:YBR295W|Cu2+-exporting ATPase [EC:3.6.3.4]	GO:0031224//intrinsic component of membrane	GO:0043169//cation binding;GO:0043682//copper-transporting ATPase activity;GO:0032559//adenyl ribonucleotide binding	GO:0035434//copper ion transmembrane transport;GO:0009206	gi|536754|emb|CAA85260.1|/0/PCA1 [Saccharomyces cerevisiae]
855990	1191	154	379	12.01	31.48	1.3902	Up	7.92e-26	2.06e-25	YPL113C	Saccharomyces cerevisiae S288c glyoxylate reductase partial mRNA	K00090|1|2e-37|157|pic:PICST_37336|gluconate 2-dehydrogenase [EC:1.1.1.215];K00058|3|3e-19|96.7|afm:AFUA_1G14400|D-3-phosphoglycerate dehydrogenase [EC:1.1.1.95];K03778|5|2e-13|77.4|spo:SPAC186.02c|D-lactate dehydrogenase [EC:1.1.1.28]	-	GO:0016614//oxidoreductase activity, acting on CH-OH group of donors;GO:0005488//binding	-	gi|6325144|ref|NP_015212.1|/0/glyoxylate reductase [Saccharomyces cerevisiae S288c]
855406	525	152	374	28.02	73.41	1.38952	Up	1.68e-25	4.35e-25	ZIM17	Saccharomyces cerevisiae S288c Zim17p (ZIM17), partial mRNA	K17808|1|8e-100|362|sce:YNL310C|mitochondrial protein import protein ZIM17	GO:0019866//organelle inner membrane;GO:0043231//intracellular membrane-bounded organelle	GO:0043169//cation binding	GO:0006810//transport	gi|633672|emb|CAA86385.1|/7.07883e-99/NO381 [Saccharomyces cerevisiae]
850790	1044	411	1011	36.74	96.22	1.38899	Up	4.7e-66	2.37e-65	ERG27	Saccharomyces cerevisiae S288c 3-keto-steroid reductase (ERG27), partial mRNA	K09827|1|0.0|662|sce:YLR100W|3-keto steroid reductase [EC:1.1.1.270]	-	-	-	gi|6323129|ref|NP_013201.1|/0/3-keto-steroid reductase [Saccharomyces cerevisiae S288c]
853076	1683	200	492	10.94	28.65	1.38892	Up	5.02e-33	1.51e-32	TRS65	Saccharomyces cerevisiae S288c Trs65p (TRS65), partial mRNA	K20311|1|0.0|1023|sce:YGR166W|trafficking protein particle complex II-specific subunit 65	-	-	-	gi|6321605|ref|NP_011682.1|/0/Trs65p [Saccharomyces cerevisiae S288c]
855778	1119	102	251	8.49	22.23	1.38867	Up	1.27e-17	2.75e-17	COQ2	Saccharomyces cerevisiae S288c 4-hydroxybenzoate octaprenyltransferase (COQ2), partial mRNA	K06125|1|0.0|706|sce:YNR041C|4-hydroxybenzoate polyprenyltransferase [EC:2.5.1.39]	GO:0031224//intrinsic component of membrane	GO:0016765//transferase activity, transferring alkyl or aryl (other than methyl) groups	GO:0008152//metabolic process	gi|398365767|ref|NP_014439.3|/0/4-hydroxybenzoate octaprenyltransferase [Saccharomyces cerevisiae S288c]
850698	576	98	241	16.36	42.83	1.38845	Up	5.78e-17	1.22e-16	LOT6	Saccharomyces cerevisiae S288c flavin-dependent quinone reductase (LOT6), partial mRNA	-	-	-	-	gi|6323039|ref|NP_013111.1|/1.72105e-105/flavin-dependent quinone reductase [Saccharomyces cerevisiae S288c]
854563	2136	685	1681	29.38	76.77	1.38571	Up	3.37e-108	2.55e-107	FRE3	Saccharomyces cerevisiae S288c ferric-chelate reductase (FRE3), partial mRNA	K00521|1|0.0|1356|sce:YOR381W|ferric-chelate reductase [EC:1.16.1.7]	-	-	-	gi|6324957|ref|NP_015026.1|/0/ferric-chelate reductase [Saccharomyces cerevisiae S288c]
855452	396	233.99	574	58.62	153.1	1.38501	Up	2.45e-38	8.19e-38	BSC4	Saccharomyces cerevisiae S288c Bsc4p (BSC4), partial mRNA	-	-	-	-	gi|6324060|ref|NP_014130.1|/2.133e-70/Bsc4p [Saccharomyces cerevisiae S288c]
855960	324	777.7	1907	243.61	636.02	1.3845	Up	1.64e-122	1.4e-121	RPL33A	Saccharomyces cerevisiae S288c ribosomal 60S subunit protein L33A (RPL33A), partial mRNA	K02917|1|3e-56|216|sce:YPL143W|large subunit ribosomal protein L35Ae	GO:0030529//intracellular ribonucleoprotein complex	GO:0005198//structural molecule activity	GO:0010467//gene expression	gi|6325114|ref|NP_015182.1|/4.29767e-55/ribosomal 60S subunit protein L33A [Saccharomyces cerevisiae S288c]
853640	1389	95	233	6.33	16.52	1.38394	Up	2.18e-16	4.53e-16	MST1	Saccharomyces cerevisiae S288c threonine--tRNA ligase MST1 (MST1), partial mRNA	K01868|1|0.0|957|sce:YKL194C|threonyl-tRNA synthetase [EC:6.1.1.3]	-	-	-	gi|6322654|ref|NP_012727.1|/0/threonine--tRNA ligase MST1 [Saccharomyces cerevisiae S288c]
856860	1575	180	441	10.54	27.49	1.38303	Up	1.37e-29	3.86e-29	YCK3	Saccharomyces cerevisiae S288c casein kinase YCK3 (YCK3), partial mRNA	K19830|1|0.0|1036|sce:YER123W|casein kinase I homolog 3 [EC:2.7.11.1]	-	GO:0004672//protein kinase activity;GO:0032559//adenyl ribonucleotide binding	GO:0006464//cellular protein modification process	gi|7276233|ref|NP_011049.2|/0/casein kinase YCK3 [Saccharomyces cerevisiae S288c]
855913	1245	374	916	27.87	72.68	1.38285	Up	1.31e-59	6.08e-59	POS5	Saccharomyces cerevisiae S288c NADH kinase (POS5), partial mRNA	K19386|1|0.0|836|sce:YPL188W|NADH kinase [EC:2.7.1.86]	GO:0044424	GO:0016301//kinase activity;GO:0043169//cation binding	-	gi|6325068|ref|NP_015136.1|/0/NADH kinase [Saccharomyces cerevisiae S288c]
855257	1578	563	1378	32.89	85.72	1.38198	Up	1.14e-88	7.39e-88	GUA1	Saccharomyces cerevisiae S288c GMP synthase (glutamine-hydrolyzing) (GUA1), partial mRNA	K01951|1|0.0|1060|sce:YMR217W|GMP synthase (glutamine-hydrolysing) [EC:6.3.5.2]	-	GO:0016884//carbon-nitrogen ligase activity, with glutamine as amido-N-donor;GO:0032559//adenyl ribonucleotide binding	GO:0009064//glutamine family amino acid metabolic process;GO:0009168//purine ribonucleoside monophosphate biosynthetic process	gi|584369521|gb|EWG89482.1|/0/Gua1p [Saccharomyces cerevisiae P301]
855695	1170	177	433	14.06	36.63	1.38143	Up	5.15e-29	1.43e-28	YNL035C	Saccharomyces cerevisiae S288c hypothetical protein partial mRNA	K14026|1|2e-25|117|ssl:SS1G_05778|SEL1 protein;K10752|3|5e-10|66.2|cgr:CAGL0B03575g|histone-binding protein RBBP4	-	-	-	gi|1730722|sp|P53962.1|YND5_YEAST/0/RecName: Full=Uncharacterized WD repeat-containing protein YNL035C
852491	1134	100.98	247	8.29	21.58	1.38025	Up	1.84e-17	3.97e-17	RIM2	Saccharomyces cerevisiae S288c Rim2p (RIM2), partial mRNA	K15116|1|0.0|699|sce:YBR192W|solute carrier family 25, member 33/36	GO:0019866//organelle inner membrane;GO:0031224//intrinsic component of membrane	-	GO:0006810//transport	gi|6319669|ref|NP_009751.1|/0/Rim2p [Saccharomyces cerevisiae S288c]
851078	258	18	44	7.32	19.05	1.37988	Up	0.000409064	0.000547537	YLR363W-A	Saccharomyces cerevisiae S288c hypothetical protein partial mRNA	-	-	-	-	gi|768839053|gb|AJV63017.1|/2.66979e-25/hypothetical protein H816_YJM1418L05196 [Saccharomyces cerevisiae YJM1418]
855261	1515	158	386	9.62	25.03	1.37955	Up	5.5e-26	1.43e-25	FMP42	Saccharomyces cerevisiae S288c Fmp42p (FMP42), partial mRNA	-	-	-	-	gi|2497193|sp|Q04991.1|FMP42_YEAST/0/RecName: Full=Protein FMP42
855278	1377	282	689	18.95	49.28	1.3788	Up	4.23e-45	1.62e-44	DFG5	Saccharomyces cerevisiae S288c putative mannan endo-1,6-alpha-mannosidase (DFG5), partial mRNA	K08257|1|0.0|956|sce:YMR238W|mannan endo-1,6-alpha-mannosidase [EC:3.2.1.101]	-	GO:0004559//alpha-mannosidase activity	GO:0005975//carbohydrate metabolic process	gi|2497199|sp|Q05031.1|DFG5_YEAST/0/RecName: Full=Mannan endo-1,6-alpha-mannosidase DFG5; AltName: Full=Endo-alpha-1->6-D-mannanase DFG5; Flags: Precursor
856600	525	1273	3108	234.69	610.06	1.37819	Up	9.14e-197	1.17e-195	EGD2	Saccharomyces cerevisiae S288c Egd2p (EGD2), partial mRNA	K03626|1|1e-69|261|sce:YHR193C|nascent polypeptide-associated complex subunit alpha	-	-	-	gi|398364983|ref|NP_012063.3|/1.30209e-68/Egd2p [Saccharomyces cerevisiae S288c]
855976	777	306	747	37.22	96.73	1.37789	Up	1.1e-48	4.43e-48	HHO1	Saccharomyces cerevisiae S288c histone H1 (HHO1), partial mRNA	K11275|1|1e-75|283|sce:YPL127C|histone H1/5	GO:0043229//intracellular organelle	-	-	gi|323331197|gb|EGA72615.1|/1.77354e-85/Hho1p [Saccharomyces cerevisiae AWRI796]
855547	1212	123	300	9.42	24.47	1.37722	Up	1.71e-20	3.95e-20	NOP13	Saccharomyces cerevisiae S288c Nop13p (NOP13), partial mRNA	K11294|1|1e-21|105|shs:STEHIDRAFT_122373|nucleolin	-	-	-	gi|330443708|ref|NP_014224.2|/0/Nop13p [Saccharomyces cerevisiae S288c]
852445	1830	76.65	187	3.85	10	1.37707	Up	1.68e-13	3.2e-13	YSW1	Saccharomyces cerevisiae S288c Ysw1p (YSW1), partial mRNA	-	-	-	-	gi|398365085|ref|NP_009706.3|/0/Ysw1p [Saccharomyces cerevisiae S288c]
856901	2406	150	365	5.7	14.77	1.37364	Up	1.64e-24	4.17e-24	COG3	Saccharomyces cerevisiae S288c Golgi transport complex subunit COG3 (COG3), partial mRNA	K20290|1|0.0|1537|sce:YER157W|conserved oligomeric Golgi complex subunit 3	-	-	-	gi|6321005|ref|NP_011084.1|/0/Golgi transport complex subunit COG3 [Saccharomyces cerevisiae S288c]
852813	1155	134	326	10.79	27.95	1.37315	Up	4.72e-22	1.14e-21	NPY1	Saccharomyces cerevisiae S288c NAD(+) diphosphatase (NPY1), partial mRNA	K03426|1|0.0|790|sce:YGL067W|NAD+ diphosphatase [EC:3.6.1.22]	-	GO:0043169//cation binding;GO:0003824//catalytic activity	-	gi|398364649|ref|NP_011448.3|/0/NAD(+) diphosphatase [Saccharomyces cerevisiae S288c]
856012	1944	264	641.97	12.46	32.27	1.37289	Up	1.14e-41	4.09e-41	NOG1	Saccharomyces cerevisiae S288c putative GTPase NOG1 (NOG1), partial mRNA	K06943|1|0.0|1244|sce:YPL093W|nucleolar GTP-binding protein	-	GO:0032561//guanyl ribonucleotide binding	-	gi|17368412|sp|Q02892.1|NOG1_YEAST/0/RecName: Full=Nucleolar GTP-binding protein 1
850422	2772	257	625	8.46	21.91	1.37286	Up	8.99e-41	3.17e-40	PWP2	Saccharomyces cerevisiae S288c snoRNA-binding rRNA-processing protein PWP2 (PWP2), partial mRNA	K14558|1|0.0|1708|sce:YCR057C|periodic tryptophan protein 2	-	-	-	gi|6319903|ref|NP_009984.1|/0/snoRNA-binding rRNA-processing protein PWP2 [Saccharomyces cerevisiae S288c]
856623	5383	3530.95	8583.71	59.48	153.94	1.37189	Up	0	0	YHR214C-B	Saccharomyces cerevisiae S288c gag-pol fusion protein partial mRNA	K14835|1|1e-11|74.3|aje:HCAG_04880|ribosomal RNA methyltransferase Nop2 [EC:2.1.1.-]	-	-	-	gi|6322010|ref|NP_012086.1|/0/gag-pol fusion protein [Saccharomyces cerevisiae S288c]
856529	651	151	367	22.13	57.27	1.37178	Up	1.36e-24	3.46e-24	FUR1	Saccharomyces cerevisiae S288c uracil phosphoribosyltransferase (FUR1), partial mRNA	K00761|1|2e-121|435|sce:YHR128W|uracil phosphoribosyltransferase [EC:2.4.2.9]	-	GO:0032561//guanyl ribonucleotide binding;GO:0016763//transferase activity, transferring pentosyl groups	-	gi|37362660|ref|NP_011996.2|/1.49417e-120/uracil phosphoribosyltransferase [Saccharomyces cerevisiae S288c]
854028	435	204.89	497.55	46.3	119.72	1.37058	Up	7.45e-33	2.23e-32	RPS19A	Saccharomyces cerevisiae S288c ribosomal 40S subunit protein S19A (RPS19A), partial mRNA	K02966|1|2e-77|287|sce:YOL121C|small subunit ribosomal protein S19e	GO:0030529//intracellular ribonucleoprotein complex	GO:0005198//structural molecule activity	GO:0010467//gene expression	gi|6324451|ref|NP_014520.1|/1.98493e-76/ribosomal 40S subunit protein S19A [Saccharomyces cerevisiae S288c]
[truncated: 1,033 more rows]
