# Supplementary material for: Heterologous Biosynthesis of the Fungal Sesquiterpene Trichodermol in Saccharomyces cerevisiae
Source: Front Microbiol. 2018 Aug 6;9:1773. doi: 10.3389/fmicb.2018.01773 (PMC6087768; doi:10.3389/fmicb.2018.01773)
Supplement: Supplementary file 3 [file Data_Sheet_2.XLS]

## Sheet: Statistical analysis of qPCR
Sidak's multiple comparisons test	Mean Diff.	95% CI of diff.	Significant?	Summary
BY4741 - TD5
ERG10	0.3103	-0.06181 to 0.6824	No	ns
ERG13	0.3458	-0.02629 to 0.7179	No	ns
HMG1	0.517	0.1449 to 0.8891	Yes	**
IDI1	0.8041	0.2499 to 1.358	Yes	**
ERG20	0.3881	-0.1661 to 0.9423	No	ns
UPC2	0.5907	0.03651 to 1.145	Yes	*
ERG1	0.4047	-0.1272 to 0.9365	No	ns
ERG7	0.06228	-0.4696 to 0.5941	No	ns
ERG9	0.5695	0.03761 to 1.101	Yes	*
MVD1	0.3673	-0.04180 to 0.7764	No	ns
RAM1	0.2754	-0.1337 to 0.6846	No	ns
STE14	0.2772	-0.1319 to 0.6864	No	ns
PDR5	-1.133	-2.180 to -0.08636	Yes	*
PDR11	-0.7259	-1.773 to 0.3208	No	ns
PDR12	0.3325	-0.7142 to 1.379	No	ns
YOR1	0.3774	-0.6693 to 1.424	No	ns
SNQ2	0.3802	-0.6665 to 1.427	No	ns
PDR1	0.4382	-0.05276 to 0.9291	No	ns
PDR3	0.4396	-0.05137 to 0.9305	No	ns
STB5	0.3983	-0.09262 to 0.8892	No	ns
